# Supplementary material for: SERTM2: a neuroactive player in the world of micropeptides
Source: EMBO Rep. 2025 Mar 19;26(8):2044–76. doi: 10.1038/s44319-025-00404-w (PMC12019361; doi:10.1038/s44319-025-00404-w)
Supplement: Supplementary file 3 — Source data Fig. 1 [file 44319_2025_404_MOESM3_ESM.zip]

Archive with 38 entries (32 files):
- Figure 1/
- __MACOSX/._Figure 1
- Figure 1/.DS_Store
- __MACOSX/Figure 1/._.DS_Store
- Figure 1/1B/
- __MACOSX/Figure 1/._1B
- Figure 1/1D/
- __MACOSX/Figure 1/._1D
- Figure 1/1C/
- __MACOSX/Figure 1/._1C
- Figure 1/1B/1b Numerical data- RT-qPCRre.Expression.xlsx
- __MACOSX/Figure 1/1B/._1b Numerical data- RT-qPCRre.Expression.xlsx
- Figure 1/1D/1D Numerical data-RT-qPCR relExpression.xlsx
- __MACOSX/Figure 1/1D/._1D Numerical data-RT-qPCR relExpression.xlsx
- Figure 1/1C/.DS_Store
- __MACOSX/Figure 1/1C/._.DS_Store
- Figure 1/1C/div 7 source/
- __MACOSX/Figure 1/1C/._div 7 source
- Figure 1/1C/div1 source/
- __MACOSX/Figure 1/1C/._div1 source
- Figure 1/1C/README.docx
- __MACOSX/Figure 1/1C/._README.docx
- Figure 1/1C/div 7 source/GFP.tif
- __MACOSX/Figure 1/1C/div 7 source/._GFP.tif
- Figure 1/1C/div 7 source/MAP2.tif
- __MACOSX/Figure 1/1C/div 7 source/._MAP2.tif
- Figure 1/1C/div 7 source/DAPI.tif
- __MACOSX/Figure 1/1C/div 7 source/._DAPI.tif
- Figure 1/1C/div 7 source/sertM2.tif
- __MACOSX/Figure 1/1C/div 7 source/._sertM2.tif
- Figure 1/1C/div1 source/GFP.tif
- __MACOSX/Figure 1/1C/div1 source/._GFP.tif
- Figure 1/1C/div1 source/MAP2.tif
- __MACOSX/Figure 1/1C/div1 source/._MAP2.tif
- Figure 1/1C/div1 source/DAPI.tif
- __MACOSX/Figure 1/1C/div1 source/._DAPI.tif
- Figure 1/1C/div1 source/sertM2.tif
- __MACOSX/Figure 1/1C/div1 source/._sertM2.tif
