# Supplementary material for: SERTM2: a neuroactive player in the world of micropeptides
Source: EMBO Rep. 2025 Mar 19;26(8):2044–76. doi: 10.1038/s44319-025-00404-w (PMC12019361; doi:10.1038/s44319-025-00404-w)
Supplement: Supplementary file 3 — Source data Fig. 1 [file 44319_2025_404_MOESM3_ESM.zip › Figure 1/1B/1b Numerical data- RT-qPCRre.Expression.xlsx]

## Sheet: Foglio1
		HB9	Value		MN3	Value
		mESCs	0.00976434		mESCs	4.6742e-05
		EB 2	0.0066895		EB 2	0.00204738
		EB 3	0.0844807		EB 3	0.00320025
		EB 5	0.305205		EB 5	0.0530804
		EB 6	1		EB 6	1
		DIV 3	0.402694		DIV 3	0.427223
		DIV 5	0.119447		DIV 5	0.24424
		DIV 10	0.105476		DIV 10	0.116589
