# Supplementary material for: SERTM2: a neuroactive player in the world of micropeptides
Source: EMBO Rep. 2025 Mar 19;26(8):2044–76. doi: 10.1038/s44319-025-00404-w (PMC12019361; doi:10.1038/s44319-025-00404-w)
Supplement: Supplementary file 3 — Source data Fig. 1 [file 44319_2025_404_MOESM3_ESM.zip › Figure 1/1D/1D Numerical data-RT-qPCR relExpression.xlsx]

## Sheet: Foglio1
					Value
				Spinal cord	1
				Sciatic nerve	1.34414
				Midbrain	0.104863
				Cerebellum	0.0409421
				Cortex	0.00433593
				Septum/C.call/Hipo	0.179316
				Medulla/Pons	0.202243
				Hypothalamus	0.366094
				Thalamus	0.33105
				Heart	0.314535
				Lung	2.53694
				Liver	0.0145545
				Skeletal muscle	0.00439906
