# Supplementary material for: SERTM2: a neuroactive player in the world of micropeptides
Source: EMBO Rep. 2025 Mar 19;26(8):2044–76. doi: 10.1038/s44319-025-00404-w (PMC12019361; doi:10.1038/s44319-025-00404-w)
Supplement: Supplementary file 4 — Source data Fig. 2 [file 44319_2025_404_MOESM4_ESM.zip]

Archive with 84 entries (70 files):
- Source data Figure 3/
- __MACOSX/._Source data Figure 3
- Source data Figure 3/3K/
- __MACOSX/Source data Figure 3/._3K
- Source data Figure 3/3E/
- __MACOSX/Source data Figure 3/._3E
- Source data Figure 3/3B/
- __MACOSX/Source data Figure 3/._3B
- Source data Figure 3/3C/
- __MACOSX/Source data Figure 3/._3C
- Source data Figure 3/3D/
- __MACOSX/Source data Figure 3/._3D
- Source data Figure 3/3J/
- __MACOSX/Source data Figure 3/._3J
- Source data Figure 3/.DS_Store
- __MACOSX/Source data Figure 3/._.DS_Store
- Source data Figure 3/3H/
- __MACOSX/Source data Figure 3/._3H
- Source data Figure 3/3A/
- __MACOSX/Source data Figure 3/._3A
- Source data Figure 3/3F/
- __MACOSX/Source data Figure 3/._3F
- Source data Figure 3/3G/
- __MACOSX/Source data Figure 3/._3G
- Source data Figure 3/3I/
- __MACOSX/Source data Figure 3/._3I
- Source data Figure 3/3K/3K.tif
- __MACOSX/Source data Figure 3/3K/._3K.tif
- Source data Figure 3/3E/3E.tif
- __MACOSX/Source data Figure 3/3E/._3E.tif
- Source data Figure 3/3B/3B.tif
- __MACOSX/Source data Figure 3/3B/._3B.tif
- Source data Figure 3/3C/FLAG/
- __MACOSX/Source data Figure 3/3C/._FLAG
- Source data Figure 3/3C/pcDNA/
- __MACOSX/Source data Figure 3/3C/._pcDNA
- Source data Figure 3/3C/README.docx
- __MACOSX/Source data Figure 3/3C/._README.docx
- Source data Figure 3/3D/3D.tif
- __MACOSX/Source data Figure 3/3D/._3D.tif
- Source data Figure 3/3J/3J.tif
- __MACOSX/Source data Figure 3/3J/._3J.tif
- Source data Figure 3/3H/3H.tif
- __MACOSX/Source data Figure 3/3H/._3H.tif
- Source data Figure 3/3A/3A.tif
- __MACOSX/Source data Figure 3/3A/._3A.tif
- Source data Figure 3/3F/Thumbs.db
- __MACOSX/Source data Figure 3/3F/._Thumbs.db
- Source data Figure 3/3F/FLAG-mSERTM2.tif
- __MACOSX/Source data Figure 3/3F/._FLAG-mSERTM2.tif
- Source data Figure 3/3F/mSERTM2.tif
- __MACOSX/Source data Figure 3/3F/._mSERTM2.tif
- Source data Figure 3/3F/DAPI.tif
- __MACOSX/Source data Figure 3/3F/._DAPI.tif
- Source data Figure 3/3F/README.docx
- __MACOSX/Source data Figure 3/3F/._README.docx
- Source data Figure 3/3G/Thumbs.db
- __MACOSX/Source data Figure 3/3G/._Thumbs.db
- Source data Figure 3/3G/mSERTM2.tif
- __MACOSX/Source data Figure 3/3G/._mSERTM2.tif
- Source data Figure 3/3G/DAPI.tif
- __MACOSX/Source data Figure 3/3G/._DAPI.tif
- Source data Figure 3/3G/FLAG-mSERTM2f.tif
- __MACOSX/Source data Figure 3/3G/._FLAG-mSERTM2f.tif
- Source data Figure 3/3G/README.docx
- __MACOSX/Source data Figure 3/3G/._README.docx
- Source data Figure 3/3I/3I .tif
- __MACOSX/Source data Figure 3/3I/._3I .tif
- Source data Figure 3/3C/FLAG/DAPI_magn.tif
- __MACOSX/Source data Figure 3/3C/FLAG/._DAPI_magn.tif
- Source data Figure 3/3C/FLAG/DAPI_full.tif
- __MACOSX/Source data Figure 3/3C/FLAG/._DAPI_full.tif
- Source data Figure 3/3C/FLAG/FLAG-mSERTM2_magn.tif
- __MACOSX/Source data Figure 3/3C/FLAG/._FLAG-mSERTM2_magn.tif
- Source data Figure 3/3C/FLAG/FLAG-mSERTM2_full.tif
- __MACOSX/Source data Figure 3/3C/FLAG/._FLAG-mSERTM2_full.tif
- Source data Figure 3/3C/pcDNA/pcDNA FLAG_ magn.tif
- __MACOSX/Source data Figure 3/3C/pcDNA/._pcDNA FLAG_ magn.tif
- Source data Figure 3/3C/pcDNA/pcDNA FLAG_full .tif
- __MACOSX/Source data Figure 3/3C/pcDNA/._pcDNA FLAG_full .tif
- Source data Figure 3/3C/pcDNA/DAPI_magn.tif
- __MACOSX/Source data Figure 3/3C/pcDNA/._DAPI_magn.tif
- Source data Figure 3/3C/pcDNA/DAPI_full.tif
- __MACOSX/Source data Figure 3/3C/pcDNA/._DAPI_full.tif
