# Supplementary material for: SERTM2: a neuroactive player in the world of micropeptides
Source: EMBO Rep. 2025 Mar 19;26(8):2044–76. doi: 10.1038/s44319-025-00404-w (PMC12019361; doi:10.1038/s44319-025-00404-w)
Supplement: Supplementary file 6 — Source data Fig. 4 [file 44319_2025_404_MOESM6_ESM.zip]

Archive with 54 entries (44 files):
- Source data Figure 4/
- __MACOSX/._Source data Figure 4
- Source data Figure 4/.DS_Store
- __MACOSX/Source data Figure 4/._.DS_Store
- Source data Figure 4/4E/
- __MACOSX/Source data Figure 4/._4E
- Source data Figure 4/4B/
- __MACOSX/Source data Figure 4/._4B
- Source data Figure 4/4C/
- __MACOSX/Source data Figure 4/._4C
- Source data Figure 4/4D/
- __MACOSX/Source data Figure 4/._4D
- Source data Figure 4/4A/
- __MACOSX/Source data Figure 4/._4A
- Source data Figure 4/4F/
- __MACOSX/Source data Figure 4/._4F
- Source data Figure 4/4H/
- __MACOSX/Source data Figure 4/._4H
- Source data Figure 4/4I/
- __MACOSX/Source data Figure 4/._4I
- Source data Figure 4/4G/
- __MACOSX/Source data Figure 4/._4G
- Source data Figure 4/4E/.DS_Store
- __MACOSX/Source data Figure 4/4E/._.DS_Store
- Source data Figure 4/4E/Numerical data Fig. 4E.xlsx
- __MACOSX/Source data Figure 4/4E/._Numerical data Fig. 4E.xlsx
- Source data Figure 4/4B/Numerical Data Figure 4B.xlsx
- __MACOSX/Source data Figure 4/4B/._Numerical Data Figure 4B.xlsx
- Source data Figure 4/4C/.DS_Store
- __MACOSX/Source data Figure 4/4C/._.DS_Store
- Source data Figure 4/4C/Numerical data Fig. 4C.xlsx
- __MACOSX/Source data Figure 4/4C/._Numerical data Fig. 4C.xlsx
- Source data Figure 4/4D/.DS_Store
- __MACOSX/Source data Figure 4/4D/._.DS_Store
- Source data Figure 4/4D/Numerical data Fig. 4D.xlsx
- __MACOSX/Source data Figure 4/4D/._Numerical data Fig. 4D.xlsx
- Source data Figure 4/4A/4A.tif
- __MACOSX/Source data Figure 4/4A/._4A.tif
- Source data Figure 4/4F/.DS_Store
- __MACOSX/Source data Figure 4/4F/._.DS_Store
- Source data Figure 4/4F/Numerical data Fig. 4F.xlsx
- __MACOSX/Source data Figure 4/4F/._Numerical data Fig. 4F.xlsx
- Source data Figure 4/4H/.DS_Store
- __MACOSX/Source data Figure 4/4H/._.DS_Store
- Source data Figure 4/4H/Numerical data Fig. 4H.xlsx
- __MACOSX/Source data Figure 4/4H/._Numerical data Fig. 4H.xlsx
- Source data Figure 4/4I/.DS_Store
- __MACOSX/Source data Figure 4/4I/._.DS_Store
- Source data Figure 4/4I/Numerical data Fig. 4I.xlsx
- __MACOSX/Source data Figure 4/4I/._Numerical data Fig. 4I.xlsx
- Source data Figure 4/4G/.DS_Store
- __MACOSX/Source data Figure 4/4G/._.DS_Store
- Source data Figure 4/4G/Numerical data Fig. 4G.xlsx
- __MACOSX/Source data Figure 4/4G/._Numerical data Fig. 4G.xlsx
