# Supplementary material for: SERTM2: a neuroactive player in the world of micropeptides
Source: EMBO Rep. 2025 Mar 19;26(8):2044–76. doi: 10.1038/s44319-025-00404-w (PMC12019361; doi:10.1038/s44319-025-00404-w)
Supplement: Supplementary file 6 — Source data Fig. 4 [file 44319_2025_404_MOESM6_ESM.zip › Source data Figure 4/4E/Numerical data Fig. 4E.xlsx]

## Sheet: Foglio1
Fig. 4E		WT	lncMN3 KO	lncMN3 Δorf			WT	lncMN3 KO	lncMN3 Δorf			WT	lncMN3 KO	lncMN3 Δorf
APs Threshold	DiV 7	-37.7	-26.4	-35.9		DiV 14	-42				DiV 21	-46.4	-37.6	-34.2
		-39.5		-30			-35.7	-32.8				-36	-38.7
			-38.5	-28.9				-41.3	-28.5			-35		-45.3
		-37.8	-31.7	-32.2			-34.8	-36.8	-43.4			-35.2	-39.2	-33
		-34.9		-34.8			-35.2	-37.4	-29.9			-42.1	-32	-38.4
		-37.9	-30.3				-44.3	-31.6	-40.4			-37.2		-37.4
			-35	-31.6			-38.9	-32	-40.5			-43	-33.7
		-38.5	-30	-34.4			-40		-42.1			-40.2	-40.9	-34
		-42.1	-39.8	-39.9			-36.3	-39.7	-43.1				-31.7	-45.5
		-40.4	-34	-33.3			-39.5	-34.3	-39.4			-45.8	-26
		-40.7	-32.5	-40.2			-40.3	-40.4	-36.3
		-37.7	-30.2	-37.4				-42.5	-41.4			-41.3
		-32.3	-32.9	-30.5			-41.3	-43	-45.8			-42.7
		-42	-35.2	-35.8			-38.5	-35.6	-34.7
		-39.8	-28.5				-36.6	-42.3	-46
		-37.2		-30.2			-44.5	-35.5
		-41.4		-35			-35.8	-33.4
		-33.5		-34.6				-32
		-41.7		-30				-36.9
		-36.9		-30				-36.5
		-37.4		-27.5
		-34.4		-33.5
		-36.4
		-36.2
		-37
		-35.2
