# Supplementary material for: SERTM2: a neuroactive player in the world of micropeptides
Source: EMBO Rep. 2025 Mar 19;26(8):2044–76. doi: 10.1038/s44319-025-00404-w (PMC12019361; doi:10.1038/s44319-025-00404-w)
Supplement: Supplementary file 6 — Source data Fig. 4 [file 44319_2025_404_MOESM6_ESM.zip › Source data Figure 4/4B/Numerical Data Figure 4B.xlsx]

## Sheet: Foglio1
Fig. 4B		Time (ms)	Voltage (mV)			Time (ms)	Voltage (mV)			Time (ms)	Voltage (mV)
	WT	0	-69.9768		KO	0	-68.3289		Dorf	0	-69.7937
		0.0200043	-70.0073			0.019989	-68.3899			0.0200043	-69.7021
		0.0400085	-70.0378			0.0399933	-68.3289			0.0400085	-69.7632
		0.0600128	-69.9768			0.0599976	-68.2678			0.0599976	-69.7327
		0.0800018	-70.0684			0.0800018	-68.3289			0.0800018	-69.7327
		0.100006	-70.0684			0.0999908	-68.2983			0.100006	-69.7327
		0.12001	-70.0378			0.119995	-68.2678			0.12001	-69.7327
		0.139999	-70.0378			0.139999	-68.3594			0.139999	-69.7327
		0.160004	-70.0378			0.159988	-68.2983			0.160004	-69.7327
		0.180008	-70.0378			0.179993	-68.2983			0.180008	-69.7327
		0.200012	-70.0378			0.199997	-68.3594			0.199997	-69.7937
		0.220001	-69.9768			0.220001	-68.2983			0.220001	-69.7632
		0.240005	-70.0378			0.23999	-68.3594			0.240005	-69.7632
		0.26001	-70.0073			0.259995	-68.3289			0.26001	-69.7327
		0.279999	-70.0684			0.279999	-68.2983			0.279999	-69.7632
		0.300003	-70.0684			0.299988	-68.3594			0.300003	-69.7937
		0.320007	-70.0378			0.319992	-68.2678			0.320007	-69.7632
		0.340012	-70.0073			0.339996	-68.3289			0.340012	-69.7937
		0.360001	-70.0073			0.360001	-68.3594			0.360001	-69.7632
		0.380005	-69.9463			0.37999	-68.3594			0.380005	-69.7937
		0.400009	-70.0073			0.399994	-68.3594			0.400009	-69.7937
		0.419998	-69.9768			0.419998	-68.3594			0.419998	-69.7632
		0.440002	-70.0378			0.439987	-68.3289			0.440002	-69.8242
		0.460007	-69.9768			0.459991	-68.3594			0.460007	-69.7327
		0.480011	-70.0073			0.479996	-68.3289			0.480011	-69.7632
		0.5	-70.0073			0.5	-68.3899			0.5	-69.8242
		0.520004	-70.0073			0.519989	-68.3899			0.520004	-69.7021
		0.540009	-70.0073			0.539993	-68.3594			0.540009	-69.7327
		0.560013	-70.0073			0.559998	-68.3899			0.559998	-69.7937
		0.580002	-70.0378			0.580002	-68.3594			0.580002	-69.7327
		0.600006	-70.0378			0.599991	-68.3289			0.600006	-69.7632
		0.62001	-70.0073			0.619995	-68.3594			0.62001	-69.8242
		0.639999	-70.0073			0.639999	-68.4204			0.639999	-69.7632
		0.660004	-70.0378			0.659988	-68.3899			0.660004	-69.7937
		0.680008	-69.9768			0.679993	-68.4204			0.680008	-69.7937
		0.700012	-70.0378			0.699997	-68.4204			0.699997	-69.7632
		0.720001	-69.9768			0.720001	-68.4204			0.720001	-69.7632
		0.740005	-69.9463			0.73999	-68.3594			0.740005	-69.7632
		0.76001	-69.9768			0.759995	-68.3899			0.76001	-69.7327
		0.779999	-70.0073			0.779999	-68.3899			0.779999	-69.7632
		0.800003	-69.9463			0.799988	-68.4204			0.800003	-69.7327
		0.820007	-69.9768			0.819992	-68.4204			0.820007	-69.7021
		0.840012	-69.9768			0.839996	-68.4509			0.840012	-69.7632
		0.860001	-69.9768			0.860001	-68.4509			0.860001	-69.7327
		0.880005	-70.0073			0.87999	-68.3899			0.880005	-69.6716
		0.900009	-69.9768			0.899994	-68.4509			0.900009	-69.7327
		0.919998	-70.0073			0.919998	-68.4204			0.919998	-69.7327
		0.940002	-70.0073			0.939987	-68.4204			0.940002	-69.7021
		0.960007	-69.9463			0.959991	-68.4204			0.960007	-69.7632
		0.980011	-69.9768			0.979996	-68.4204			0.980011	-69.7632
		1	-69.9463			1	-68.3899			1	-69.7021
		1.02	-69.9768			1.01999	-68.3594			1.02	-69.7021
		1.04001	-70.0073			1.03999	-68.3899			1.04001	-69.7021
		1.06001	-69.9463			1.06	-68.2983			1.06	-69.6716
		1.08	-69.9463			1.08	-68.3594			1.08	-69.7021
		1.10001	-70.0073			1.09999	-68.3289			1.10001	-69.6716
		1.12001	-69.9768			1.12	-68.3594			1.12001	-69.6411
		1.14	-69.9768			1.14	-68.3594			1.14	-69.6716
		1.16	-69.9463			1.15999	-68.3594			1.16	-69.7021
		1.18001	-70.0073			1.17999	-68.3594			1.18001	-69.7327
		1.20001	-70.0073			1.2	-68.3899			1.2	-69.6411
		1.22	-69.9463			1.22	-68.3594			1.22	-69.7327
		1.24001	-70.0073			1.23999	-68.3594			1.24001	-69.6411
		1.26001	-70.0073			1.25999	-68.3899			1.26001	-69.7021
		1.28	-70.0073			1.28	-68.3594			1.28	-69.7021
		1.3	-69.9768			1.29999	-68.3594			1.3	-69.6411
		1.32001	-70.0073			1.31999	-68.3289			1.32001	-69.6716
		1.34001	-70.0378			1.34	-68.3289			1.34001	-69.7632
		1.36	-70.0073			1.36	-68.3289			1.36	-69.7327
		1.38	-70.0073			1.37999	-68.3594			1.38	-69.6411
		1.40001	-70.0378			1.39999	-68.3289			1.40001	-69.7021
		1.42	-70.0073			1.42	-68.3289			1.42	-69.6716
		1.44	-69.9768			1.43999	-68.3289			1.44	-69.7021
		1.46001	-69.9768			1.45999	-68.3594			1.46001	-69.6716
		1.48001	-69.9463			1.48	-68.2678			1.48001	-69.6411
		1.5	-70.0073			1.5	-68.3289			1.5	-69.7327
		1.52	-69.9463			1.51999	-68.3289			1.52	-69.7327
		1.54001	-69.9463			1.53999	-68.2983			1.54001	-69.7021
		1.56001	-70.0073			1.56	-68.3289			1.56	-69.7021
		1.58	-69.9768			1.58	-68.3289			1.58	-69.7021
		1.60001	-69.9768			1.59999	-68.3289			1.60001	-69.7021
		1.62001	-70.0378			1.62	-68.3594			1.62001	-69.6106
		1.64	-69.9463			1.64	-68.3289			1.64	-69.7021
		1.66	-70.0378			1.65999	-68.3594			1.66	-69.7021
		1.68001	-70.0073			1.67999	-68.2983			1.68001	-69.6716
		1.70001	-69.9768			1.7	-68.3289			1.7	-69.6716
		1.72	-70.0073			1.72	-68.2983			1.72	-69.6716
		1.74001	-70.0073			1.73999	-68.3899			1.74001	-69.7021
		1.76001	-69.9768			1.75999	-68.3594			1.76001	-69.7021
		1.78	-70.0073			1.78	-68.3289			1.78	-69.6716
		1.8	-70.0073			1.79999	-68.2678			1.8	-69.6411
		1.82001	-69.9463			1.81999	-68.3899			1.82001	-69.6411
		1.84001	-69.9768			1.84	-68.3594			1.84001	-69.6716
		1.86	-69.9768			1.86	-68.3594			1.86	-69.6716
		1.88	-69.9768			1.87999	-68.3899			1.88	-69.7021
		1.90001	-70.0073			1.89999	-68.3899			1.90001	-69.6411
		1.92	-70.0073			1.92	-68.3594			1.92	-69.7021
		1.94	-70.0073			1.93999	-68.3899			1.94	-69.7021
		1.96001	-70.0073			1.95999	-68.3899			1.96001	-69.6411
		1.98001	-69.9158			1.98	-68.3899			1.98001	-69.7021
		2	-69.9768			2	-68.3899			2	-69.6716
		2.02	-69.9768			2.01999	-68.3594			2.02	-69.6716
		2.04001	-69.9463			2.03999	-68.3899			2.04001	-69.6411
		2.06001	-69.9768			2.06	-68.4204			2.06	-69.7021
		2.08	-70.0073			2.08	-68.3899			2.08	-69.7021
		2.10001	-69.9768			2.09999	-68.3289			2.10001	-69.6716
		2.12001	-69.9768			2.12	-68.3899			2.12001	-69.7021
		2.14	-69.9463			2.14	-68.3594			2.14	-69.7327
		2.16	-69.9158			2.15999	-68.3289			2.16	-69.6716
		2.18001	-69.9463			2.17999	-68.3899			2.18001	-69.6716
		2.20001	-69.9463			2.2	-68.3289			2.2	-69.7021
		2.22	-69.9463			2.22	-68.3594			2.22	-69.6716
		2.24001	-69.9463			2.23999	-68.3289			2.24001	-69.6716
		2.26001	-69.9768			2.25999	-68.3289			2.26001	-69.7021
		2.28	-69.9158			2.28	-68.3899			2.28	-69.7021
		2.3	-69.9768			2.29999	-68.3594			2.3	-69.7021
		2.32001	-69.9463			2.31999	-68.3899			2.32001	-69.7021
		2.34001	-69.9768			2.34	-68.3899			2.34001	-69.7327
		2.36	-69.9463			2.36	-68.3899			2.36	-69.6716
		2.38	-69.9768			2.37999	-68.3594			2.38	-69.6411
		2.40001	-69.9463			2.39999	-68.4204			2.40001	-69.6716
		2.42	-69.9158			2.42	-68.3594			2.42	-69.6716
		2.44	-69.9158			2.43999	-68.4204			2.44	-69.7021
		2.46001	-69.9768			2.45999	-68.4814			2.46001	-69.6716
		2.48001	-69.9158			2.48	-68.4204			2.48001	-69.6411
		2.5	-69.9158			2.5	-68.3899			2.5	-69.6411
		2.52	-69.9463			2.51999	-68.3899			2.52	-69.6716
		2.54001	-69.9463			2.53999	-68.4204			2.54001	-69.6411
		2.56001	-69.9768			2.56	-68.4509			2.56	-69.6716
		2.58	-69.9463			2.58	-68.3899			2.58	-69.6716
		2.60001	-69.9463			2.59999	-68.3899			2.60001	-69.6411
		2.62001	-69.9463			2.62	-68.4204			2.62001	-69.6716
		2.64	-69.9463			2.64	-68.4509			2.64	-69.7021
		2.66	-70.0073			2.65999	-68.4204			2.66	-69.6411
		2.68001	-69.9158			2.67999	-68.4204			2.68001	-69.6716
		2.70001	-69.9158			2.7	-68.4204			2.7	-69.6716
		2.72	-69.9768			2.72	-68.3899			2.72	-69.6411
		2.74001	-69.9463			2.73999	-68.3899			2.74001	-69.7327
		2.76001	-69.9158			2.75999	-68.4509			2.76001	-69.6716
		2.78	-69.9158			2.78	-68.3899			2.78	-69.7021
		2.8	-69.9158			2.79999	-68.4204			2.8	-69.7021
		2.82001	-69.9158			2.81999	-68.4204			2.82001	-69.6716
		2.84001	-69.8853			2.84	-68.4204			2.84001	-69.6716
		2.86	-69.9463			2.86	-68.4204			2.86	-69.7327
		2.88	-69.9158			2.87999	-68.3899			2.88	-69.6716
		2.90001	-69.9158			2.89999	-68.4204			2.90001	-69.6716
		2.92	-69.9463			2.92	-68.4204			2.92	-69.6411
		2.94	-69.9463			2.93999	-68.3594			2.94	-69.6716
		2.96001	-69.9463			2.95999	-68.4204			2.96001	-69.6411
		2.98001	-69.9158			2.98	-68.3899			2.98001	-69.6411
		3	-69.9463			3	-68.3899			3	-69.7021
		3.02	-69.9463			3.01999	-68.3899			3.02	-69.7327
		3.04001	-69.9463			3.03999	-68.3899			3.04001	-69.7021
		3.06001	-69.9463			3.06	-68.3594			3.06	-69.7327
		3.08	-69.9158			3.08	-68.3899			3.08	-69.7021
		3.10001	-69.9463			3.09999	-68.4204			3.10001	-69.7021
		3.12001	-69.9463			3.12	-68.4204			3.12001	-69.7021
		3.14	-69.9463			3.14	-68.4204			3.14	-69.7021
		3.16	-69.9463			3.15999	-68.4204			3.16	-69.7021
		3.18001	-69.9768			3.17999	-68.4204			3.18001	-69.7021
		3.20001	-69.9158			3.2	-68.4204			3.2	-69.7021
		3.22	-69.9158			3.22	-68.3899			3.22	-69.7021
		3.24001	-69.9158			3.23999	-68.4204			3.24001	-69.7021
		3.26001	-69.9463			3.25999	-68.3899			3.26001	-69.6716
		3.28	-69.9158			3.28	-68.3899			3.28	-69.7021
		3.3	-69.9158			3.29999	-68.4204			3.3	-69.7021
		3.32001	-69.9463			3.31999	-68.3899			3.32001	-69.6716
		3.34001	-69.9463			3.34	-68.3899			3.34001	-69.7021
		3.36	-69.9463			3.36	-68.4204			3.36	-69.6716
		3.38	-69.9463			3.37999	-68.4509			3.38	-69.6411
		3.40001	-69.9463			3.39999	-68.4204			3.40001	-69.7327
		3.42	-69.9463			3.42	-68.3899			3.42	-69.6411
		3.44	-69.9463			3.43999	-68.4204			3.44	-69.6411
		3.46001	-69.9158			3.45999	-68.4509			3.46001	-69.6716
		3.48001	-69.9158			3.48	-68.3899			3.48001	-69.7021
		3.5	-69.9463			3.5	-68.3899			3.5	-69.6411
		3.52	-69.9158			3.51999	-68.3594			3.52	-69.6411
		3.54001	-69.9463			3.53999	-68.3899			3.54001	-69.6716
		3.56001	-69.9158			3.56	-68.3594			3.56	-69.6716
		3.58	-69.9463			3.58	-68.3289			3.58	-69.6716
		3.60001	-69.9768			3.59999	-68.4204			3.60001	-69.7327
		3.62001	-69.9463			3.62	-68.3899			3.62001	-69.7327
		3.64	-69.9463			3.64	-68.3594			3.64	-69.7021
		3.66	-69.8853			3.65999	-68.3899			3.66	-69.6716
		3.68001	-69.9463			3.67999	-68.3899			3.68001	-69.6716
		3.70001	-69.9463			3.7	-68.3899			3.7	-69.7021
		3.72	-69.9158			3.72	-68.3899			3.72	-69.6716
		3.74001	-69.9463			3.73999	-68.3899			3.74001	-69.7021
		3.76001	-70.0073			3.75999	-68.4204			3.76001	-69.7327
		3.78	-69.8853			3.78	-68.4509			3.78	-69.6411
		3.8	-69.9158			3.79999	-68.3899			3.8	-69.6716
		3.82001	-69.9463			3.81999	-68.4204			3.82001	-69.6716
		3.84001	-69.9463			3.84	-68.4204			3.84001	-69.6716
		3.86	-69.9463			3.86	-68.3899			3.86	-69.6716
		3.88	-69.9463			3.87999	-68.3594			3.88	-69.7021
		3.90001	-69.9463			3.89999	-68.3899			3.90001	-69.7021
		3.92	-69.9768			3.92	-68.4204			3.92	-69.6411
		3.94	-69.9768			3.93999	-68.3899			3.94	-69.6411
		3.96001	-69.9158			3.95999	-68.4204			3.96001	-69.7021
		3.98001	-69.9463			3.98	-68.4204			3.98001	-69.6716
		4	-69.9768			4	-68.3899			4	-69.6411
		4.02	-69.9463			4.01999	-68.3899			4.02	-69.7327
		4.04001	-69.9463			4.03999	-68.4204			4.04001	-69.7021
		4.06001	-69.9768			4.06	-68.4204			4.06	-69.7021
		4.08	-70.0073			4.08	-68.4204			4.08	-69.7021
		4.10001	-69.9768			4.09999	-68.4204			4.10001	-69.7327
		4.12001	-69.9768			4.12	-68.4204			4.12001	-69.6716
		4.14	-69.9463			4.14	-68.3594			4.14	-69.7327
		4.16	-69.9768			4.15999	-68.3594			4.16	-69.7021
		4.18001	-69.9768			4.17999	-68.4204			4.18001	-69.6716
		4.20001	-69.9768			4.2	-68.3899			4.2	-69.7327
		4.22	-69.9768			4.22	-68.4509			4.22	-69.7327
		4.24001	-69.9768			4.23999	-68.4204			4.24001	-69.7327
		4.26001	-70.0073			4.25999	-68.4204			4.26001	-69.7021
		4.28	-69.9768			4.28	-68.4204			4.28	-69.7327
		4.3	-69.9768			4.29999	-68.4204			4.3	-69.7327
		4.32001	-69.9463			4.31999	-68.3899			4.32001	-69.7327
		4.34001	-70.0073			4.34	-68.4509			4.34001	-69.7327
		4.36	-70.0073			4.36	-68.4204			4.36	-69.7632
		4.38	-69.9768			4.37999	-68.3899			4.38	-69.7021
		4.40001	-69.9463			4.39999	-68.3594			4.40001	-69.7021
		4.42	-69.9768			4.42	-68.3899			4.42	-69.7327
		4.44	-69.9768			4.43999	-68.4204			4.44	-69.7021
		4.46001	-69.9768			4.45999	-68.3899			4.46001	-69.6411
		4.48001	-69.9768			4.48	-68.4204			4.48001	-69.7327
		4.5	-69.9768			4.5	-68.3899			4.5	-69.6716
		4.52	-70.0073			4.51999	-68.3899			4.52	-69.6716
		4.54001	-70.0073			4.53999	-68.3899			4.54001	-69.7327
		4.56001	-69.9768			4.56	-68.3899			4.56	-69.7021
		4.58	-69.9463			4.58	-68.3899			4.58	-69.7327
		4.60001	-69.9768			4.59999	-68.3899			4.60001	-69.6716
		4.62001	-69.9768			4.62	-68.4204			4.62001	-69.6716
		4.64	-70.0073			4.64	-68.4204			4.64	-69.7327
		4.66	-70.0073			4.65999	-68.3594			4.66	-69.6716
		4.68001	-70.0073			4.67999	-68.4204			4.68001	-69.6411
		4.70001	-69.9768			4.7	-68.4509			4.7	-69.7327
		4.72	-69.9463			4.72	-68.3899			4.72	-69.6716
		4.74001	-69.9768			4.73999	-68.4509			4.74001	-69.7327
		4.76001	-69.9768			4.75999	-68.4509			4.76001	-69.7021
		4.78	-69.9463			4.78	-68.4204			4.78	-69.7327
		4.8	-70.0073			4.79999	-68.4509			4.8	-69.6411
		4.82001	-69.9463			4.81999	-68.4204			4.82001	-69.7632
		4.84001	-70.0073			4.84	-68.4509			4.84001	-69.7021
		4.86	-69.9768			4.86	-68.4509			4.86	-69.6106
		4.88	-70.0073			4.87999	-68.4814			4.88	-69.6716
		4.90001	-70.0073			4.89999	-68.4204			4.90001	-69.6411
		4.92	-69.9463			4.92	-68.4204			4.92	-69.6716
		4.94	-69.9158			4.93999	-68.4204			4.94	-69.6411
		4.96001	-69.9768			4.95999	-68.4509			4.96001	-69.6106
		4.98001	-69.9463			4.98	-68.4204			4.98001	-69.7021
		5	-69.9768			5	-68.4204			5	-69.6106
		5.02	-70.0073			5.01999	-68.4204			5.02	-69.6716
		5.04001	-69.9768			5.03999	-68.4509			5.04001	-69.6411
		5.06001	-69.9463			5.06	-68.4814			5.06	-69.6411
		5.08	-69.9463			5.08	-68.4509			5.08	-69.6106
		5.10001	-69.9158			5.09999	-68.4509			5.10001	-69.6411
		5.12001	-69.9463			5.12	-68.4509			5.12001	-69.6716
		5.14	-69.9463			5.14	-68.4509			5.14	-69.6716
		5.16	-69.9463			5.15999	-68.4814			5.16	-69.6716
		5.18001	-69.9768			5.17999	-68.512			5.18001	-69.7021
		5.20001	-70.0073			5.2	-68.4814			5.2	-69.6716
		5.22	-69.9768			5.22	-68.4814			5.22	-69.6716
		5.24001	-69.9768			5.23999	-68.512			5.24001	-69.7021
		5.26001	-70.0073			5.25999	-68.512			5.26001	-69.7021
		5.28	-69.9463			5.28	-68.4204			5.28	-69.6716
		5.3	-69.9768			5.29999	-68.4814			5.3	-69.7021
		5.32001	-69.9463			5.31999	-68.4814			5.32001	-69.7021
		5.34001	-69.9463			5.34	-68.3899			5.34001	-69.6716
		5.36	-69.9768			5.36	-68.4509			5.36	-69.7021
		5.38	-69.9463			5.37999	-68.4814			5.38	-69.7021
		5.40001	-69.9158			5.39999	-68.4204			5.40001	-69.7021
		5.42	-69.9768			5.42	-68.4509			5.42	-69.6411
		5.44	-69.9463			5.43999	-68.4509			5.44	-69.7021
		5.46001	-69.9768			5.45999	-68.4509			5.46001	-69.6716
		5.48001	-70.0073			5.48	-68.4509			5.48001	-69.7021
		5.5	-69.9768			5.5	-68.4204			5.5	-69.7021
		5.52	-69.9463			5.51999	-68.4204			5.52	-69.7021
		5.54001	-69.9768			5.53999	-68.4509			5.54001	-69.7021
		5.56001	-69.9768			5.56	-68.4509			5.56	-69.7327
		5.58	-69.9768			5.58	-68.3899			5.58	-69.7021
		5.60001	-69.9768			5.59999	-68.4204			5.60001	-69.6716
		5.62001	-70.0073			5.62	-68.4204			5.62001	-69.6411
		5.64	-70.0073			5.64	-68.4509			5.64	-69.7021
		5.66	-70.0073			5.65999	-68.4204			5.66	-69.7021
		5.68001	-69.9768			5.67999	-68.4204			5.68001	-69.7021
		5.70001	-70.0073			5.7	-68.3899			5.7	-69.7327
		5.72	-69.9768			5.72	-68.4204			5.72	-69.7021
		5.74001	-69.9768			5.73999	-68.4204			5.74001	-69.7327
		5.76001	-69.9768			5.75999	-68.4509			5.76001	-69.7021
		5.78	-69.9768			5.78	-68.4509			5.78	-69.7021
		5.8	-70.0073			5.79999	-68.4509			5.8	-69.6716
		5.82001	-69.9158			5.81999	-68.4509			5.82001	-69.6716
		5.84001	-69.9768			5.84	-68.4204			5.84001	-69.7021
		5.86	-69.9768			5.86	-68.4204			5.86	-69.6716
		5.88	-69.9158			5.87999	-68.3899			5.88	-69.7021
		5.90001	-70.0073			5.89999	-68.4204			5.90001	-69.7021
		5.92	-69.9768			5.92	-68.4204			5.92	-69.6716
		5.94	-69.9768			5.93999	-68.3899			5.94	-69.6716
		5.96001	-69.9463			5.95999	-68.4204			5.96001	-69.7021
		5.98001	-69.9768			5.98	-68.512			5.98001	-69.6411
		6	-70.0073			6	-68.4204			6	-69.7021
		6.02	-70.0073			6.01999	-68.4204			6.02	-69.7021
		6.04001	-69.9768			6.03999	-68.4509			6.04001	-69.6716
		6.06001	-69.9768			6.06	-68.4204			6.06	-69.6716
		6.08	-69.9158			6.08	-68.512			6.08	-69.6411
		6.10001	-70.0073			6.09999	-68.6035			6.10001	-69.6716
		6.12001	-69.9463			6.12	-68.573			6.12001	-69.6106
		6.14	-70.0073			6.14	-68.573			6.14	-69.6106
		6.16	-70.0073			6.15999	-68.6035			6.16	-69.6411
		6.18001	-70.0073			6.17999	-68.573			6.18001	-69.6716
		6.20001	-69.9463			6.2	-68.4814			6.2	-69.6716
		6.22	-69.9463			6.22	-68.512			6.22	-69.6411
		6.24001	-69.9768			6.23999	-68.5425			6.24001	-69.7021
		6.26001	-69.9463			6.25999	-68.512			6.26001	-69.6106
		6.28	-69.9463			6.28	-68.4814			6.28	-69.6106
		6.3	-69.9768			6.29999	-68.4814			6.3	-69.7021
		6.32001	-69.9768			6.31999	-68.512			6.32001	-69.6411
		6.34001	-70.0073			6.34	-68.4509			6.34001	-69.6411
		6.36	-70.0073			6.36	-68.4509			6.36	-69.6411
		6.38	-70.0073			6.37999	-68.4814			6.38	-69.5801
		6.40001	-70.0073			6.39999	-68.4814			6.40001	-69.6411
		6.42	-69.9768			6.42	-68.4509			6.42	-69.6411
		6.44	-70.0073			6.43999	-68.512			6.44	-69.6106
		6.46001	-69.9768			6.45999	-68.4814			6.46001	-69.6411
		6.48001	-70.0073			6.48	-68.573			6.48001	-69.6411
		6.5	-69.9463			6.5	-68.512			6.5	-69.6411
		6.52	-69.9463			6.51999	-68.4814			6.52	-69.7021
		6.54001	-70.0073			6.53999	-68.4204			6.54001	-69.6716
		6.56001	-69.9463			6.56	-68.5425			6.56	-69.6716
		6.58	-70.0073			6.58	-68.5425			6.58	-69.6411
		6.60001	-70.0073			6.59999	-68.512			6.60001	-69.6106
		6.62001	-70.0073			6.62	-68.4814			6.62001	-69.5801
		6.64	-69.9463			6.64	-68.4509			6.64	-69.5801
		6.66	-70.0378			6.65999	-68.4509			6.66	-69.6106
		6.68001	-70.0073			6.67999	-68.4814			6.68001	-69.5801
		6.70001	-70.0073			6.7	-68.4814			6.7	-69.6411
		6.72	-69.9768			6.72	-68.4814			6.72	-69.6411
		6.74001	-69.9768			6.73999	-68.4814			6.74001	-69.6106
		6.76001	-70.0073			6.75999	-68.4509			6.76001	-69.5801
		6.78	-69.9768			6.78	-68.512			6.78	-69.6411
		6.8	-69.9463			6.79999	-68.4204			6.8	-69.6106
		6.82001	-69.9158			6.81999	-68.4509			6.82001	-69.6411
		6.84001	-69.9768			6.84	-68.4814			6.84001	-69.6716
		6.86	-69.9768			6.86	-68.4814			6.86	-69.6411
		6.88	-69.9768			6.87999	-68.4204			6.88	-69.6411
		6.90001	-70.0378			6.89999	-68.4204			6.90001	-69.6411
		6.92	-69.9768			6.92	-68.4204			6.92	-69.6716
		6.94	-69.9463			6.93999	-68.4509			6.94	-69.6411
		6.96001	-70.0073			6.95999	-68.4814			6.96001	-69.6411
		6.98001	-70.0073			6.98	-68.4509			6.98001	-69.6716
		7	-70.0073			7	-68.4814			7	-69.6106
		7.02	-70.0378			7.01999	-68.4509			7.02	-69.6106
		7.04001	-70.0073			7.03999	-68.4204			7.04001	-69.6106
		7.06001	-69.9463			7.06	-68.4509			7.06	-69.6411
		7.08	-70.0073			7.08	-68.4509			7.08	-69.6411
		7.10001	-70.0073			7.09999	-68.4509			7.10001	-69.7021
		7.12001	-69.9768			7.12	-68.4509			7.12001	-69.6411
		7.14	-69.9768			7.14	-68.4204			7.14	-69.6411
		7.16	-70.0073			7.15999	-68.3899			7.16	-69.6411
		7.18001	-69.9768			7.17999	-68.4814			7.18001	-69.6411
		7.20001	-70.0073			7.2	-68.4509			7.2	-69.6716
		7.22	-69.9768			7.22	-68.4814			7.22	-69.6411
		7.24001	-69.9768			7.23999	-68.512			7.24001	-69.6106
		7.26001	-69.9768			7.25999	-68.4204			7.26001	-69.6411
		7.28	-70.0378			7.28	-68.4509			7.28	-69.6411
		7.3	-69.9768			7.29999	-68.4509			7.3	-69.6106
		7.32001	-69.9768			7.31999	-68.4204			7.32001	-69.6106
		7.34001	-70.0378			7.34	-68.4509			7.34001	-69.6106
		7.36	-69.9768			7.36	-68.4814			7.36	-69.6106
		7.38	-69.9768			7.37999	-68.4509			7.38	-69.6411
		7.40001	-70.0073			7.39999	-68.4814			7.40001	-69.6411
		7.42	-70.0073			7.42	-68.4204			7.42	-69.6411
		7.44	-69.9768			7.43999	-68.4204			7.44	-69.6411
		7.46001	-70.0073			7.45999	-68.4814			7.46001	-69.6411
		7.48001	-70.0378			7.48	-68.4204			7.48001	-69.6716
		7.5	-69.9768			7.5	-68.3899			7.5	-69.6716
		7.52	-70.0073			7.51999	-68.4509			7.52	-69.6411
		7.54001	-70.0073			7.53999	-68.3899			7.54001	-69.6411
		7.56001	-69.9768			7.56	-68.4814			7.56	-69.6716
		7.58	-70.0073			7.58	-68.4204			7.58	-69.6411
		7.60001	-69.9768			7.59999	-68.3594			7.60001	-69.6716
		7.62001	-70.0073			7.62	-68.4204			7.62001	-69.6411
		7.64	-70.0378			7.64	-68.4204			7.64	-69.6411
		7.66	-70.0378			7.65999	-68.3899			7.66	-69.6411
		7.68001	-70.0378			7.67999	-68.3899			7.68001	-69.6106
		7.70001	-70.0073			7.7	-68.4814			7.7	-69.6106
		7.72	-70.0378			7.72	-68.4509			7.72	-69.6716
		7.74001	-70.0073			7.73999	-68.4204			7.74001	-69.6716
		7.76001	-70.0073			7.75999	-68.4509			7.76001	-69.6716
		7.78	-70.0073			7.78	-68.4204			7.78	-69.6411
		7.8	-69.9768			7.79999	-68.4204			7.8	-69.5801
		7.82001	-70.0073			7.81999	-68.4204			7.82001	-69.6106
		7.84001	-70.0073			7.84	-68.4509			7.84001	-69.6106
		7.86	-69.9768			7.86	-68.3594			7.86	-69.6106
		7.88	-70.0378			7.87999	-68.4509			7.88	-69.6411
		7.90001	-70.0073			7.89999	-68.4204			7.90001	-69.6411
		7.92	-70.0378			7.92	-68.4509			7.92	-69.6106
		7.94	-70.0378			7.93999	-68.4204			7.94	-69.6716
		7.96001	-70.0378			7.95999	-68.4814			7.96001	-69.6106
		7.98001	-70.0378			7.98	-68.4509			7.98001	-69.6411
		8	-70.0378			8	-68.4814			8	-69.6411
		8.02	-70.0378			8.01999	-68.4814			8.02	-69.6411
		8.04001	-70.0378			8.03999	-68.4204			8.04001	-69.6106
		8.06001	-70.0989			8.06	-68.4204			8.06	-69.6106
		8.08	-70.0989			8.08	-68.4509			8.08	-69.6411
		8.10001	-70.0378			8.09999	-68.4509			8.10001	-69.6411
		8.12001	-70.0378			8.12	-68.4204			8.12001	-69.6106
		8.14	-70.0378			8.14	-68.4204			8.14	-69.6411
		8.16	-70.0378			8.15999	-68.4814			8.16	-69.6716
		8.18001	-70.0684			8.17999	-68.4204			8.18001	-69.6411
		8.20001	-70.0073			8.2	-68.4509			8.2	-69.6106
		8.22	-70.0378			8.22	-68.4509			8.22	-69.6411
		8.24001	-70.0684			8.23999	-68.3899			8.24001	-69.6411
		8.26001	-70.0684			8.25999	-68.3899			8.26001	-69.6716
		8.28	-70.0378			8.28	-68.4509			8.28	-69.6716
		8.3	-70.0378			8.29999	-68.4204			8.3	-69.7021
		8.32001	-70.0684			8.31999	-68.4204			8.32001	-69.6106
		8.34001	-70.0989			8.34	-68.4814			8.34001	-69.6411
		8.36	-70.0684			8.36	-68.4509			8.36	-69.6411
		8.38	-70.0073			8.37999	-68.4814			8.38	-69.6106
		8.40001	-70.0989			8.39999	-68.4814			8.40001	-69.7021
		8.42	-70.0684			8.42	-68.512			8.42	-69.6716
		8.44	-70.0684			8.43999	-68.4509			8.44	-69.6411
		8.46001	-70.0378			8.45999	-68.4814			8.46001	-69.6716
		8.48001	-70.0684			8.48	-68.4509			8.48001	-69.7021
		8.5	-70.0378			8.5	-68.4204			8.5	-69.6716
		8.52	-70.0378			8.51999	-68.4814			8.52	-69.7021
		8.54001	-70.0684			8.53999	-68.512			8.54001	-69.6411
		8.56001	-70.0684			8.56	-68.4814			8.56	-69.7021
		8.58	-70.0073			8.58	-68.4814			8.58	-69.6716
		8.60001	-70.0989			8.59999	-68.4814			8.60001	-69.7021
		8.62001	-70.0684			8.62	-68.4509			8.62001	-69.6716
		8.64	-70.0073			8.64	-68.4509			8.64	-69.6106
		8.66	-70.0378			8.65999	-68.512			8.66	-69.5801
		8.68001	-70.0684			8.67999	-68.4509			8.68001	-69.6411
		8.70001	-70.0684			8.7	-68.4814			8.7	-69.6411
		8.72	-70.0684			8.72	-68.512			8.72	-69.6106
		8.74001	-70.1599			8.73999	-68.4814			8.74001	-69.6106
		8.76001	-70.0684			8.75999	-68.4509			8.76001	-69.6106
		8.78	-70.0378			8.78	-68.4509			8.78	-69.5801
		8.8	-70.0684			8.79999	-68.4509			8.8	-69.6106
		8.82001	-70.0989			8.81999	-68.4509			8.82001	-69.6411
		8.84001	-70.0989			8.84	-68.5425			8.84001	-69.5496
		8.86	-70.0989			8.86	-68.512			8.86	-69.6411
		8.88	-70.1294			8.87999	-68.512			8.88	-69.6106
		8.90001	-70.1294			8.89999	-68.573			8.90001	-69.6106
		8.92	-70.0378			8.92	-68.512			8.92	-69.6106
		8.94	-70.0989			8.93999	-68.4814			8.94	-69.5801
		8.96001	-70.0684			8.95999	-68.4814			8.96001	-69.5801
		8.98001	-70.0684			8.98	-68.4814			8.98001	-69.5801
		9	-70.0989			9	-68.4509			9	-69.6411
		9.02	-70.0989			9.01999	-68.4814			9.02	-69.6411
		9.04001	-70.0684			9.03999	-68.512			9.04001	-69.6106
		9.06001	-70.0684			9.06	-68.512			9.06	-69.5496
		9.08	-70.0684			9.08	-68.4814			9.08	-69.5801
		9.10001	-70.0989			9.09999	-68.4204			9.10001	-69.5801
		9.12001	-70.0989			9.12	-68.4509			9.12001	-69.5801
		9.14	-70.1294			9.14	-68.4204			9.14	-69.6106
		9.16	-70.1294			9.15999	-68.5425			9.16	-69.6106
		9.18001	-70.0684			9.17999	-68.4204			9.18001	-69.519
		9.20001	-70.1294			9.2	-68.4204			9.2	-69.6716
		9.22	-70.1294			9.22	-68.4509			9.22	-69.5801
		9.24001	-70.0989			9.23999	-68.4814			9.24001	-69.6106
		9.26001	-70.1294			9.25999	-68.4204			9.26001	-69.6106
		9.28	-70.1294			9.28	-68.4814			9.28	-69.4885
		9.3	-70.1599			9.29999	-68.4509			9.3	-69.519
		9.32001	-70.0684			9.31999	-68.4509			9.32001	-69.5801
		9.34001	-70.1294			9.34	-68.4509			9.34001	-69.5801
		9.36	-70.1294			9.36	-68.4814			9.36	-69.6106
		9.38	-70.0684			9.37999	-68.4204			9.38	-69.6106
		9.40001	-70.0684			9.39999	-68.4509			9.40001	-69.5801
		9.42	-70.0684			9.42	-68.4509			9.42	-69.6411
		9.44	-70.0684			9.43999	-68.4509			9.44	-69.6106
		9.46001	-70.0989			9.45999	-68.4509			9.46001	-69.6106
		9.48001	-70.0989			9.48	-68.3899			9.48001	-69.6411
		9.5	-70.0684			9.5	-68.4509			9.5	-69.6106
		9.52	-70.0378			9.51999	-68.4204			9.52	-69.5801
		9.54001	-70.0989			9.53999	-68.4814			9.54001	-69.6411
		9.56001	-70.1294			9.56	-68.4509			9.56	-69.6106
		9.58	-70.0989			9.58	-68.4204			9.58	-69.6106
		9.60001	-70.1294			9.59999	-68.4509			9.60001	-69.6716
		9.62001	-70.1294			9.62	-68.4814			9.62001	-69.6106
		9.64	-70.0989			9.64	-68.3594			9.64	-69.6106
		9.66	-70.0684			9.65999	-68.3899			9.66	-69.5801
		9.68001	-70.0989			9.67999	-68.3899			9.68001	-69.5801
		9.70001	-70.0989			9.7	-68.3899			9.7	-69.5801
		9.72	-70.1294			9.72	-68.4204			9.72	-69.5496
		9.74001	-70.0989			9.73999	-68.4204			9.74001	-69.6106
		9.76001	-70.0989			9.75999	-68.4204			9.76001	-69.6716
		9.78	-70.0684			9.78	-68.4204			9.78	-69.6106
		9.8	-70.0989			9.79999	-68.4814			9.8	-69.6106
		9.82001	-70.1294			9.81999	-68.4814			9.82001	-69.6411
		9.84001	-70.1294			9.84	-68.4204			9.84001	-69.5801
		9.86	-70.1294			9.86	-68.4509			9.86	-69.5801
		9.88	-70.0989			9.87999	-68.4509			9.88	-69.6716
		9.90001	-70.1294			9.89999	-68.3899			9.90001	-69.5801
		9.92	-70.1294			9.92	-68.4204			9.92	-69.6106
		9.94	-70.1294			9.93999	-68.4509			9.94	-69.6106
		9.96001	-70.0684			9.95999	-68.4204			9.96001	-69.5801
		9.98001	-70.0989			9.98	-68.4509			9.98001	-69.6106
		10	-70.0989			10	-68.4204			10	-69.5801
		10.02	-70.1294			10.02	-68.4509			10.02	-69.6411
		10.04	-70.0989			10.04	-68.4509			10.04	-69.6106
		10.06	-70.0989			10.06	-68.4509			10.06	-69.5801
		10.08	-70.0989			10.08	-68.4814			10.08	-69.6411
		10.1	-70.0989			10.1	-68.4204			10.1	-69.6411
		10.12	-70.0989			10.12	-68.4204			10.12	-69.5801
		10.14	-70.0989			10.14	-68.4204			10.14	-69.5496
		10.16	-70.0684			10.16	-68.4509			10.16	-69.5801
		10.18	-70.0989			10.18	-68.4204			10.18	-69.6106
		10.2	-70.1294			10.2	-68.4814			10.2	-69.6106
		10.22	-70.1294			10.22	-68.4814			10.22	-69.6106
		10.24	-70.0684			10.24	-68.4814			10.24	-69.6411
		10.26	-70.0684			10.26	-68.4814			10.26	-69.6106
		10.28	-70.1294			10.28	-68.512			10.28	-69.6106
		10.3	-70.1294			10.3	-68.4509			10.3	-69.6106
		10.32	-70.1294			10.32	-68.4814			10.32	-69.5801
		10.34	-70.0989			10.34	-68.4814			10.34	-69.6411
		10.36	-70.0989			10.36	-68.512			10.36	-69.6411
		10.38	-70.0989			10.38	-68.4204			10.38	-69.6411
		10.4	-70.0684			10.4	-68.4204			10.4	-69.6411
		10.42	-70.1294			10.42	-68.4814			10.42	-69.6106
		10.44	-70.1294			10.44	-68.4509			10.44	-69.6716
		10.46	-70.1294			10.46	-68.512			10.46	-69.6716
		10.48	-70.0989			10.48	-68.5425			10.48	-69.6411
		10.5	-70.1294			10.5	-68.4509			10.5	-69.6411
		10.52	-70.1294			10.52	-68.4814			10.52	-69.6411
		10.54	-70.0684			10.54	-68.4814			10.54	-69.6106
		10.56	-70.0989			10.56	-68.4204			10.56	-69.6106
		10.58	-70.1294			10.58	-68.4509			10.58	-69.5801
		10.6	-70.0989			10.6	-68.512			10.6	-69.6106
		10.62	-70.1294			10.62	-68.4814			10.62	-69.5801
		10.64	-70.1294			10.64	-68.4509			10.64	-69.6106
		10.66	-70.0989			10.66	-68.4814			10.66	-69.6106
		10.68	-70.1294			10.68	-68.512			10.68	-69.6411
		10.7	-70.1599			10.7	-68.512			10.7	-69.5496
		10.72	-70.0684			10.72	-68.4814			10.72	-69.6106
		10.74	-70.0989			10.74	-68.4814			10.74	-69.6106
		10.76	-70.1294			10.76	-68.4814			10.76	-69.6716
		10.78	-70.1294			10.78	-68.4814			10.78	-69.6716
		10.8	-70.0989			10.8	-68.4814			10.8	-69.6106
		10.82	-70.0989			10.82	-68.4814			10.82	-69.6106
		10.84	-70.1294			10.84	-68.4204			10.84	-69.6106
		10.86	-70.0989			10.86	-68.4204			10.86	-69.6411
		10.88	-70.1294			10.88	-68.3899			10.88	-69.6716
		10.9	-70.0989			10.9	-68.4509			10.9	-69.6106
		10.92	-70.0989			10.92	-68.4509			10.92	-69.5801
		10.94	-70.0989			10.94	-68.4814			10.94	-69.6411
		10.96	-70.0989			10.96	-68.4204			10.96	-69.6411
		10.98	-70.1599			10.98	-68.4509			10.98	-69.6106
		11	-70.1599			11	-68.4204			11	-69.6106
		11.02	-70.1599			11.02	-68.3899			11.02	-69.6106
		11.04	-70.0989			11.04	-68.4509			11.04	-69.5801
		11.06	-70.1294			11.06	-68.4509			11.06	-69.6106
		11.08	-70.0989			11.08	-68.3899			11.08	-69.6716
		11.1	-70.1294			11.1	-68.4509			11.1	-69.6106
		11.12	-70.1294			11.12	-68.3899			11.12	-69.6106
		11.14	-70.0989			11.14	-68.4204			11.14	-69.6106
		11.16	-70.0684			11.16	-68.4204			11.16	-69.6106
		11.18	-70.0989			11.18	-68.4204			11.18	-69.6106
		11.2	-70.1294			11.2	-68.4204			11.2	-69.6106
		11.22	-70.1294			11.22	-68.3899			11.22	-69.5801
		11.24	-70.0684			11.24	-68.3594			11.24	-69.6106
		11.26	-70.0989			11.26	-68.4204			11.26	-69.6106
		11.28	-70.0989			11.28	-68.4509			11.28	-69.5496
		11.3	-70.0684			11.3	-68.4204			11.3	-69.5496
		11.32	-70.0989			11.32	-68.3899			11.32	-69.5496
		11.34	-70.0989			11.34	-68.3899			11.34	-69.5801
		11.36	-70.1294			11.36	-68.3594			11.36	-69.5801
		11.38	-70.0989			11.38	-68.3899			11.38	-69.6411
		11.4	-70.1294			11.4	-68.4204			11.4	-69.5801
		11.42	-70.1599			11.42	-68.3899			11.42	-69.5801
		11.44	-70.1294			11.44	-68.3594			11.44	-69.5496
		11.46	-70.1294			11.46	-68.3899			11.46	-69.6411
		11.48	-70.1294			11.48	-68.3899			11.48	-69.5801
		11.5	-70.1904			11.5	-68.3289			11.5	-69.5801
		11.52	-70.1294			11.52	-68.3899			11.52	-69.5801
		11.54	-70.0989			11.54	-68.3594			11.54	-69.5801
		11.56	-70.1294			11.56	-68.3594			11.56	-69.6411
		11.58	-70.0989			11.58	-68.3594			11.58	-69.5496
		11.6	-70.1294			11.6	-68.3899			11.6	-69.6106
		11.62	-70.1904			11.62	-68.3289			11.62	-69.5496
		11.64	-70.1599			11.64	-68.3289			11.64	-69.6106
		11.66	-70.1904			11.66	-68.3899			11.66	-69.5801
		11.68	-70.1599			11.68	-68.3594			11.68	-69.5801
		11.7	-70.1294			11.7	-68.3594			11.7	-69.5801
		11.72	-70.1599			11.72	-68.3899			11.72	-69.5801
		11.74	-70.1294			11.74	-68.3289			11.74	-69.5801
		11.76	-70.1294			11.76	-68.3899			11.76	-69.5801
		11.78	-70.1599			11.78	-68.3289			11.78	-69.5496
		11.8	-70.1599			11.8	-68.3594			11.8	-69.5801
		11.82	-70.1294			11.82	-68.3289			11.82	-69.5496
		11.84	-70.1599			11.84	-68.3594			11.84	-69.5801
		11.86	-70.1599			11.86	-68.3594			11.86	-69.5496
		11.88	-70.1294			11.88	-68.4204			11.88	-69.5496
		11.9	-70.1294			11.9	-68.3899			11.9	-69.5496
		11.92	-70.1599			11.92	-68.3899			11.92	-69.5801
		11.94	-70.1904			11.94	-68.3594			11.94	-69.6106
		11.96	-70.1294			11.96	-68.4509			11.96	-69.5801
		11.98	-70.1294			11.98	-68.3289			11.98	-69.6411
		12	-70.2209			12	-68.3899			12	-69.5496
		12.02	-70.1294			12.02	-68.3899			12.02	-69.519
		12.04	-70.1599			12.04	-68.3899			12.04	-69.6106
		12.06	-70.2209			12.06	-68.3594			12.06	-69.6106
		12.08	-70.1294			12.08	-68.3594			12.08	-69.5496
		12.1	-70.2209			12.1	-68.3899			12.1	-69.5801
		12.12	-70.1599			12.12	-68.3899			12.12	-69.5801
		12.14	-70.1599			12.14	-68.3899			12.14	-69.6106
		12.16	-70.2209			12.16	-68.3594			12.16	-69.5801
		12.18	-70.1599			12.18	-68.4204			12.18	-69.5801
		12.2	-70.1599			12.2	-68.3594			12.2	-69.5801
		12.22	-70.1904			12.22	-68.3899			12.22	-69.5801
		12.24	-70.1904			12.24	-68.4204			12.24	-69.5801
		12.26	-70.1904			12.26	-68.3899			12.26	-69.6106
		12.28	-70.1599			12.28	-68.3899			12.28	-69.5496
		12.3	-70.1599			12.3	-68.4204			12.3	-69.5801
		12.32	-70.2209			12.32	-68.3594			12.32	-69.6106
		12.34	-70.1904			12.34	-68.3594			12.34	-69.5801
		12.36	-70.1904			12.36	-68.3899			12.36	-69.5496
		12.38	-70.1599			12.38	-68.4204			12.38	-69.519
		12.4	-70.1904			12.4	-68.4204			12.4	-69.5496
		12.42	-70.1294			12.42	-68.4204			12.42	-69.5496
		12.44	-70.1599			12.44	-68.3899			12.44	-69.5496
		12.46	-70.2209			12.46	-68.3289			12.46	-69.5801
		12.48	-70.2209			12.48	-68.3899			12.48	-69.6106
		12.5	-70.1904			12.5	-68.3594			12.5	-69.5496
		12.52	-70.2209			12.52	-68.3594			12.52	-69.5496
		12.54	-70.2209			12.54	-68.3899			12.54	-69.519
		12.56	-70.1294			12.56	-68.3594			12.56	-69.5496
		12.58	-70.2209			12.58	-68.4204			12.58	-69.519
		12.6	-70.1904			12.6	-68.4509			12.6	-69.5496
		12.62	-70.1599			12.62	-68.3594			12.62	-69.5496
		12.64	-70.1904			12.64	-68.3899			12.64	-69.5496
		12.66	-70.1904			12.66	-68.3899			12.66	-69.6106
		12.68	-70.1904			12.68	-68.3899			12.68	-69.5496
		12.7	-70.1904			12.7	-68.4204			12.7	-69.519
		12.72	-70.1599			12.72	-68.3899			12.72	-69.5801
		12.74	-70.1904			12.74	-68.4509			12.74	-69.5801
		12.76	-70.2209			12.76	-68.4204			12.76	-69.5801
		12.78	-70.1904			12.78	-68.3289			12.78	-69.5496
		12.8	-70.2515			12.8	-68.4204			12.8	-69.5801
		12.82	-70.1904			12.82	-68.3899			12.82	-69.5496
		12.84	-70.1904			12.84	-68.3899			12.84	-69.5496
		12.86	-70.1599			12.86	-68.4204			12.86	-69.5801
		12.88	-70.2209			12.88	-68.3899			12.88	-69.6106
		12.9	-70.1599			12.9	-68.3289			12.9	-69.5496
		12.92	-70.2209			12.92	-68.3289			12.92	-69.5496
		12.94	-70.1599			12.94	-68.3289			12.94	-69.5496
		12.96	-70.1904			12.96	-68.3594			12.96	-69.5801
		12.98	-70.1599			12.98	-68.3899			12.98	-69.5496
		13	-70.1904			13	-68.3289			13	-69.5496
		13.02	-70.2209			13.02	-68.3289			13.02	-69.5496
		13.04	-70.1904			13.04	-68.3594			13.04	-69.5496
		13.06	-70.1904			13.06	-68.3289			13.06	-69.6106
		13.08	-70.2209			13.08	-68.3289			13.08	-69.5496
		13.1	-70.1294			13.1	-68.3594			13.1	-69.519
		13.12	-70.1904			13.12	-68.3594			13.12	-69.5801
		13.14	-70.2515			13.14	-68.3289			13.14	-69.519
		13.16	-70.1904			13.16	-68.3594			13.16	-69.5496
		13.18	-70.1599			13.18	-68.3594			13.18	-69.5496
		13.2	-70.1904			13.2	-68.3899			13.2	-69.519
		13.22	-70.1904			13.22	-68.3594			13.22	-69.5496
		13.24	-70.2209			13.24	-68.3289			13.24	-69.5801
		13.26	-70.2209			13.26	-68.3289			13.26	-69.5801
		13.28	-70.1599			13.28	-68.2983			13.28	-69.5801
		13.3	-70.2209			13.3	-68.2983			13.3	-69.5496
		13.32	-70.1904			13.32	-68.2983			13.32	-69.6106
		13.34	-70.1599			13.34	-68.2678			13.34	-69.5496
		13.36	-70.1904			13.36	-68.3289			13.36	-69.5801
		13.38	-70.1904			13.38	-68.2983			13.38	-69.519
		13.4	-70.1904			13.4	-68.2983			13.4	-69.5801
		13.42	-70.2209			13.42	-68.3289			13.42	-69.4885
		13.44	-70.1904			13.44	-68.3594			13.44	-69.5496
		13.46	-70.1599			13.46	-68.3289			13.46	-69.5801
		13.48	-70.1904			13.48	-68.2983			13.48	-69.5801
		13.5	-70.2209			13.5	-68.3594			13.5	-69.5496
		13.52	-70.1904			13.52	-68.2983			13.52	-69.5801
		13.54	-70.1904			13.54	-68.3289			13.54	-69.5801
		13.56	-70.1294			13.56	-68.2983			13.56	-69.5801
		13.58	-70.1599			13.58	-68.3594			13.58	-69.5801
		13.6	-70.1599			13.6	-68.3899			13.6	-69.5496
		13.62	-70.1904			13.62	-68.3289			13.62	-69.5496
		13.64	-70.1904			13.64	-68.2983			13.64	-69.5801
		13.66	-70.1294			13.66	-68.3289			13.66	-69.6411
		13.68	-70.2515			13.68	-68.3899			13.68	-69.6106
		13.7	-70.1904			13.7	-68.3594			13.7	-69.6106
		13.72	-70.1599			13.72	-68.3289			13.72	-69.6106
		13.74	-70.2515			13.74	-68.3594			13.74	-69.5801
		13.76	-70.1904			13.76	-68.2983			13.76	-69.6106
		13.78	-70.2209			13.78	-68.3289			13.78	-69.5801
		13.8	-70.1599			13.8	-68.3594			13.8	-69.5801
		13.82	-70.2209			13.82	-68.3899			13.82	-69.6106
		13.84	-70.2209			13.84	-68.3899			13.84	-69.519
		13.86	-70.1599			13.86	-68.3899			13.86	-69.5496
		13.88	-70.2209			13.88	-68.3899			13.88	-69.5801
		13.9	-70.2209			13.9	-68.3899			13.9	-69.6106
		13.92	-70.2209			13.92	-68.3899			13.92	-69.5801
		13.94	-70.1599			13.94	-68.3899			13.94	-69.6106
		13.96	-70.1599			13.96	-68.4204			13.96	-69.5801
		13.98	-70.1599			13.98	-68.3899			13.98	-69.5496
		14	-70.1904			14	-68.3899			14	-69.5801
		14.02	-70.1599			14.02	-68.3594			14.02	-69.5496
		14.04	-70.1904			14.04	-68.3899			14.04	-69.5801
		14.06	-70.1599			14.06	-68.4509			14.06	-69.5496
		14.08	-70.1599			14.08	-68.3899			14.08	-69.6106
		14.1	-70.1904			14.1	-68.3289			14.1	-69.5801
		14.12	-70.1904			14.12	-68.3899			14.12	-69.6716
		14.14	-70.1904			14.14	-68.3899			14.14	-69.6716
		14.16	-70.1904			14.16	-68.3899			14.16	-69.5496
		14.18	-70.1599			14.18	-68.4204			14.18	-69.519
		14.2	-70.2209			14.2	-68.4509			14.2	-69.5801
		14.22	-70.1599			14.22	-68.3899			14.22	-69.6106
		14.24	-70.1294			14.24	-68.3899			14.24	-69.5801
		14.26	-70.1904			14.26	-68.4204			14.26	-69.6106
		14.28	-70.1904			14.28	-68.4509			14.28	-69.5496
		14.3	-70.1599			14.3	-68.4204			14.3	-69.519
		14.32	-70.1599			14.32	-68.4509			14.32	-69.5801
		14.34	-70.1599			14.34	-68.4509			14.34	-69.5801
		14.36	-70.1599			14.36	-68.4509			14.36	-69.519
		14.38	-70.1904			14.38	-68.4204			14.38	-69.5496
		14.4	-70.2209			14.4	-68.4509			14.4	-69.5496
		14.42	-70.1904			14.42	-68.4204			14.42	-69.519
		14.44	-70.1904			14.44	-68.4204			14.44	-69.519
		14.46	-70.1294			14.46	-68.4509			14.46	-69.519
		14.48	-70.1294			14.48	-68.4814			14.48	-69.5801
		14.5	-70.2209			14.5	-68.3899			14.5	-69.519
		14.52	-70.1599			14.52	-68.4204			14.52	-69.519
		14.54	-70.1599			14.54	-68.3594			14.54	-69.5801
		14.56	-70.1904			14.56	-68.3899			14.56	-69.519
		14.58	-70.1904			14.58	-68.4204			14.58	-69.5496
		14.6	-70.1599			14.6	-68.4204			14.6	-69.5496
		14.62	-70.2209			14.62	-68.4204			14.62	-69.4885
		14.64	-70.1294			14.64	-68.4204			14.64	-69.519
		14.66	-70.1599			14.66	-68.4814			14.66	-69.519
		14.68	-70.1904			14.68	-68.4509			14.68	-69.5801
		14.7	-70.2209			14.7	-68.4204			14.7	-69.519
		14.72	-70.1294			14.72	-68.3594			14.72	-69.5801
		14.74	-70.1599			14.74	-68.4509			14.74	-69.5801
		14.76	-70.1904			14.76	-68.4204			14.76	-69.5801
		14.78	-70.1294			14.78	-68.3899			14.78	-69.5801
		14.8	-70.1904			14.8	-68.4204			14.8	-69.519
		14.82	-70.1294			14.82	-68.4204			14.82	-69.5801
		14.84	-70.1294			14.84	-68.4204			14.84	-69.5496
		14.86	-70.1599			14.86	-68.3899			14.86	-69.458
		14.88	-70.1904			14.88	-68.4204			14.88	-69.6106
		14.9	-70.1904			14.9	-68.4509			14.9	-69.5801
		14.92	-70.1904			14.92	-68.3899			14.92	-69.5496
		14.94	-70.2209			14.94	-68.4204			14.94	-69.5801
		14.96	-70.1599			14.96	-68.4204			14.96	-69.519
		14.98	-70.1599			14.98	-68.3899			14.98	-69.5496
		15	-70.1904			15	-68.3899			15	-69.519
		15.02	-70.1599			15.02	-68.4204			15.02	-69.519
		15.04	-70.1599			15.04	-68.4204			15.04	-69.5496
		15.06	-70.1599			15.06	-68.3899			15.06	-69.5496
		15.08	-70.1599			15.08	-68.4509			15.08	-69.519
		15.1	-70.2209			15.1	-68.3899			15.1	-69.519
		15.12	-70.2209			15.12	-68.4204			15.12	-69.519
		15.14	-70.1904			15.14	-68.4814			15.14	-69.6106
		15.16	-70.1904			15.16	-68.3594			15.16	-69.5496
		15.18	-70.1904			15.18	-68.3899			15.18	-69.5496
		15.2	-70.1599			15.2	-68.3899			15.2	-69.519
		15.22	-70.2209			15.22	-68.3289			15.22	-69.519
		15.24	-70.2515			15.24	-68.3594			15.24	-69.519
		15.26	-70.1904			15.26	-68.4204			15.26	-69.519
		15.28	-70.1599			15.28	-68.3594			15.28	-69.5496
		15.3	-70.2515			15.3	-68.3594			15.3	-69.519
		15.32	-70.1904			15.32	-68.3594			15.32	-69.519
		15.34	-70.1904			15.34	-68.3899			15.34	-69.4885
		15.36	-70.1904			15.36	-68.3594			15.36	-69.5496
		15.38	-70.1904			15.38	-68.3899			15.38	-69.519
		15.4	-70.1599			15.4	-68.3594			15.4	-69.5496
		15.42	-70.2209			15.42	-68.3594			15.42	-69.519
		15.44	-70.1904			15.44	-68.3594			15.44	-69.519
		15.46	-70.1599			15.46	-68.3289			15.46	-69.519
		15.48	-70.2209			15.48	-68.3899			15.48	-69.5496
		15.5	-70.1904			15.5	-68.3594			15.5	-69.519
		15.52	-70.1904			15.52	-68.3594			15.52	-69.519
		15.54	-70.1599			15.54	-68.3594			15.54	-69.519
		15.56	-70.2209			15.56	-68.3594			15.56	-69.519
		15.58	-70.2209			15.58	-68.3594			15.58	-69.5496
		15.6	-70.2209			15.6	-68.3594			15.6	-69.519
		15.62	-70.1904			15.62	-68.3594			15.62	-69.519
		15.64	-70.2209			15.64	-68.3899			15.64	-69.4885
		15.66	-70.1599			15.66	-68.3594			15.66	-69.458
		15.68	-70.1904			15.68	-68.3899			15.68	-69.4885
		15.7	-70.1904			15.7	-68.3899			15.7	-69.458
		15.72	-70.1599			15.72	-68.3899			15.72	-69.4275
		15.74	-70.1599			15.74	-68.3594			15.74	-69.4885
		15.76	-70.2209			15.76	-68.4204			15.76	-69.5496
		15.78	-70.1904			15.78	-68.3594			15.78	-69.519
		15.8	-70.1599			15.8	-68.3289			15.8	-69.519
		15.82	-70.1599			15.82	-68.3594			15.82	-69.4275
		15.84	-70.1904			15.84	-68.3289			15.84	-69.4885
		15.86	-70.1294			15.86	-68.3289			15.86	-69.4885
		15.88	-70.1599			15.88	-68.3899			15.88	-69.458
		15.9	-70.1599			15.9	-68.3594			15.9	-69.4885
		15.92	-70.2209			15.92	-68.3594			15.92	-69.458
		15.94	-70.1294			15.94	-68.3899			15.94	-69.4275
		15.96	-70.1904			15.96	-68.4204			15.96	-69.519
		15.98	-70.1599			15.98	-68.3594			15.98	-69.519
		16	-70.1904			16	-68.3899			16	-69.519
		16.02	-70.1294			16.02	-68.3899			16.02	-69.519
		16.04	-70.2209			16.04	-68.4204			16.04	-69.4885
		16.06	-70.1599			16.06	-68.2983			16.06	-69.458
		16.08	-70.1904			16.08	-68.2373			16.08	-69.4885
		16.1	-70.2209			16.1	-68.2678			16.1	-69.5496
		16.12	-70.1904			16.12	-68.2983			16.12	-69.519
		16.14	-70.1904			16.14	-68.3594			16.14	-69.519
		16.16	-70.1904			16.16	-68.3289			16.16	-69.5496
		16.18	-70.1904			16.18	-68.3594			16.18	-69.519
		16.2	-70.1294			16.2	-68.3594			16.2	-69.519
		16.22	-70.2209			16.22	-68.3899			16.22	-69.4885
		16.24	-70.1599			16.24	-68.3594			16.24	-69.519
		16.26	-70.1599			16.26	-68.3594			16.26	-69.4885
		16.28	-70.2209			16.28	-68.4204			16.28	-69.4885
		16.3	-70.2209			16.3	-68.3899			16.3	-69.519
		16.32	-70.1904			16.32	-68.3594			16.32	-69.4885
		16.34	-70.1294			16.34	-68.4509			16.34	-69.458
		16.36	-70.1599			16.36	-68.4204			16.36	-69.519
		16.38	-70.1904			16.38	-68.4509			16.38	-69.458
		16.4	-70.1599			16.4	-68.4204			16.4	-69.519
		16.42	-70.2209			16.42	-68.4204			16.42	-69.5496
		16.44	-70.2209			16.44	-68.4204			16.44	-69.4885
		16.46	-70.1904			16.46	-68.4204			16.46	-69.519
		16.48	-70.1904			16.48	-68.4204			16.48	-69.4885
		16.5	-70.2209			16.5	-68.4204			16.5	-69.519
		16.52	-70.1904			16.52	-68.4509			16.52	-69.519
		16.54	-70.1599			16.54	-68.4204			16.54	-69.519
		16.56	-70.1904			16.56	-68.4204			16.56	-69.4885
		16.58	-70.1904			16.58	-68.4509			16.58	-69.4885
		16.6	-70.1294			16.6	-68.4204			16.6	-69.458
		16.62	-70.1599			16.62	-68.4509			16.62	-69.519
		16.64	-70.1904			16.64	-68.3594			16.64	-69.519
		16.66	-70.1904			16.66	-68.4204			16.66	-69.458
		16.68	-70.1904			16.68	-68.4509			16.68	-69.4885
		16.7	-70.1904			16.7	-68.4509			16.7	-69.458
		16.72	-70.1904			16.72	-68.4509			16.72	-69.4885
		16.74	-70.1599			16.74	-68.4814			16.74	-69.519
		16.76	-70.1599			16.76	-68.4509			16.76	-69.519
		16.78	-70.1904			16.78	-68.3899			16.78	-69.458
		16.8	-70.1904			16.8	-68.4814			16.8	-69.458
		16.82	-70.1904			16.82	-68.4204			16.82	-69.4885
		16.84	-70.1904			16.84	-68.4204			16.84	-69.458
		16.86	-70.1599			16.86	-68.4509			16.86	-69.519
		16.88	-70.1904			16.88	-68.4204			16.88	-69.519
		16.9	-70.2209			16.9	-68.4509			16.9	-69.458
		16.92	-70.1904			16.92	-68.4814			16.92	-69.519
		16.94	-70.2209			16.94	-68.3899			16.94	-69.4885
		16.96	-70.1904			16.96	-68.4204			16.96	-69.519
		16.98	-70.2515			16.98	-68.4204			16.98	-69.519
		17	-70.1904			17	-68.4204			17	-69.519
		17.02	-70.1904			17.02	-68.4204			17.02	-69.4885
		17.04	-70.1904			17.04	-68.4204			17.04	-69.4885
		17.06	-70.1904			17.06	-68.4814			17.06	-69.4885
		17.08	-70.1904			17.08	-68.4814			17.08	-69.519
		17.1	-70.1904			17.1	-68.3899			17.1	-69.458
		17.12	-70.1904			17.12	-68.4509			17.12	-69.4885
		17.14	-70.1599			17.14	-68.3594			17.14	-69.458
		17.16	-70.1599			17.16	-68.3899			17.16	-69.4885
		17.18	-70.2515			17.18	-68.3899			17.18	-69.4885
		17.2	-70.1904			17.2	-68.3899			17.2	-69.458
		17.22	-70.2209			17.22	-68.3899			17.22	-69.519
		17.24	-70.2209			17.24	-68.4204			17.24	-69.4885
		17.26	-70.1904			17.26	-68.3899			17.26	-69.4885
		17.28	-70.1904			17.28	-68.4509			17.28	-69.4885
		17.3	-70.1294			17.3	-68.4204			17.3	-69.4885
		17.32	-70.1904			17.32	-68.4204			17.32	-69.458
		17.34	-70.1904			17.34	-68.3899			17.34	-69.458
		17.36	-70.1904			17.36	-68.2983			17.36	-69.458
		17.38	-70.1904			17.38	-68.3594			17.38	-69.4275
		17.4	-70.1904			17.4	-68.3899			17.4	-69.4885
		17.42	-70.2209			17.42	-68.3594			17.42	-69.4275
		17.44	-70.2209			17.44	-68.3594			17.44	-69.458
		17.46	-70.1904			17.46	-68.3594			17.46	-69.4275
		17.48	-70.1904			17.48	-68.4204			17.48	-69.458
		17.5	-70.2209			17.5	-68.3594			17.5	-69.458
		17.52	-70.2209			17.52	-68.3899			17.52	-69.397
		17.54	-70.2209			17.54	-68.3899			17.54	-69.458
		17.56	-70.1904			17.56	-68.3289			17.56	-69.4885
		17.58	-70.2209			17.58	-68.3594			17.58	-69.4275
		17.6	-70.1599			17.6	-68.3899			17.6	-69.397
		17.62	-70.1599			17.62	-68.3594			17.62	-69.458
		17.64	-70.2209			17.64	-68.3899			17.64	-69.458
		17.66	-70.2209			17.66	-68.3899			17.66	-69.458
		17.68	-70.2209			17.68	-68.4204			17.68	-69.458
		17.7	-70.1599			17.7	-68.3899			17.7	-69.4885
		17.72	-70.2209			17.72	-68.4204			17.72	-69.519
		17.74	-70.1904			17.74	-68.3899			17.74	-69.458
		17.76	-70.1904			17.76	-68.4204			17.76	-69.4275
		17.78	-70.2209			17.78	-68.4204			17.78	-69.4885
		17.8	-70.2515			17.8	-68.4204			17.8	-69.4275
		17.82	-70.2209			17.82	-68.3594			17.82	-69.4275
		17.84	-70.2209			17.84	-68.3594			17.84	-69.4275
		17.86	-70.2515			17.86	-68.4204			17.86	-69.4885
		17.88	-70.2209			17.88	-68.4204			17.88	-69.4275
		17.9	-70.1904			17.9	-68.3899			17.9	-69.4275
		17.92	-70.2515			17.92	-68.4204			17.92	-69.4885
		17.94	-70.2209			17.94	-68.3594			17.94	-69.397
		17.96	-70.2209			17.96	-68.4204			17.96	-69.4885
		17.98	-70.2209			17.98	-68.4509			17.98	-69.4275
		18	-70.2209			18	-68.4509			18	-69.458
		18.02	-70.2209			18.02	-68.4204			18.02	-69.458
		18.04	-70.1904			18.04	-68.3899			18.04	-69.4275
		18.06	-70.1904			18.06	-68.4204			18.06	-69.4885
		18.08	-70.1904			18.08	-68.3289			18.08	-69.458
		18.1	-70.1904			18.1	-68.3899			18.1	-69.458
		18.12	-70.2515			18.12	-68.4509			18.12	-69.4885
		18.14	-70.1904			18.14	-68.4509			18.14	-69.4885
		18.16	-70.2209			18.16	-68.4814			18.16	-69.519
		18.18	-70.1904			18.18	-68.4509			18.18	-69.458
		18.2	-70.1904			18.2	-68.4814			18.2	-69.458
		18.22	-70.1904			18.22	-68.4204			18.22	-69.4275
		18.24	-70.1904			18.24	-68.4509			18.24	-69.458
		18.26	-70.1599			18.26	-68.4814			18.26	-69.458
		18.28	-70.2515			18.28	-68.4204			18.28	-69.458
		18.3	-70.1904			18.3	-68.3899			18.3	-69.4885
		18.32	-70.2209			18.32	-68.3594			18.32	-69.519
		18.34	-70.1904			18.34	-68.3899			18.34	-69.458
		18.36	-70.1904			18.36	-68.4204			18.36	-69.458
		18.38	-70.1904			18.38	-68.4204			18.38	-69.458
		18.4	-70.1904			18.4	-68.4509			18.4	-69.458
		18.42	-70.1904			18.42	-68.4204			18.42	-69.397
		18.44	-70.1904			18.44	-68.4509			18.44	-69.458
		18.46	-70.1904			18.46	-68.4204			18.46	-69.458
		18.48	-70.2515			18.48	-68.4814			18.48	-69.4885
		18.5	-70.2209			18.5	-68.4204			18.5	-69.397
		18.52	-70.1599			18.52	-68.4509			18.52	-69.4275
		18.54	-70.1294			18.54	-68.4509			18.54	-69.397
		18.56	-70.1599			18.56	-68.4204			18.56	-69.4275
		18.58	-70.1904			18.58	-68.4204			18.58	-69.4885
		18.6	-70.1904			18.6	-68.4814			18.6	-69.4275
		18.62	-70.2209			18.62	-68.4509			18.62	-69.4275
		18.64	-70.1294			18.64	-68.512			18.64	-69.458
		18.66	-70.1599			18.66	-68.4509			18.66	-69.397
		18.68	-70.1904			18.68	-68.4509			18.68	-69.458
		18.7	-70.1904			18.7	-68.4204			18.7	-69.458
		18.72	-70.1599			18.72	-68.4204			18.72	-69.4275
		18.74	-70.1599			18.74	-68.4204			18.74	-69.4885
		18.76	-70.2209			18.76	-68.4509			18.76	-69.458
		18.78	-70.2209			18.78	-68.3899			18.78	-69.458
		18.8	-70.1599			18.8	-68.4204			18.8	-69.4885
		18.82	-70.1904			18.82	-68.3899			18.82	-69.4885
		18.84	-70.1904			18.84	-68.4509			18.84	-69.4275
		18.86	-70.1904			18.86	-68.3899			18.86	-69.4885
		18.88	-70.1904			18.88	-68.3289			18.88	-69.4275
		18.9	-70.1904			18.9	-68.4204			18.9	-69.458
		18.92	-70.1599			18.92	-68.3899			18.92	-69.458
		18.94	-70.2209			18.94	-68.4204			18.94	-69.458
		18.96	-70.1904			18.96	-68.4204			18.96	-69.4275
		18.98	-70.1599			18.98	-68.4204			18.98	-69.458
		19	-70.1904			19	-68.4509			19	-69.458
		19.02	-70.2209			19.02	-68.3594			19.02	-69.458
		19.04	-70.1599			19.04	-68.3899			19.04	-69.458
		19.06	-70.1904			19.06	-68.4204			19.06	-69.458
		19.08	-70.1904			19.08	-68.4204			19.08	-69.458
		19.1	-70.1904			19.1	-68.4204			19.1	-69.458
		19.12	-70.1904			19.12	-68.4204			19.12	-69.5496
		19.14	-70.2209			19.14	-68.4204			19.14	-69.458
		19.16	-70.1294			19.16	-68.3899			19.16	-69.4275
		19.18	-70.1904			19.18	-68.3899			19.18	-69.458
		19.2	-70.1904			19.2	-68.3899			19.2	-69.4885
		19.22	-70.1904			19.22	-68.3899			19.22	-69.458
		19.24	-70.2209			19.24	-68.3899			19.24	-69.458
		19.26	-70.1904			19.26	-68.3594			19.26	-69.4275
		19.28	-70.1294			19.28	-68.3594			19.28	-69.4885
		19.3	-70.1599			19.3	-68.3594			19.3	-69.458
		19.32	-70.1904			19.32	-68.3899			19.32	-69.458
		19.34	-70.2209			19.34	-68.3899			19.34	-69.458
		19.36	-70.1904			19.36	-68.4204			19.36	-69.4275
		19.38	-70.1904			19.38	-68.3899			19.38	-69.4275
		19.4	-70.1904			19.4	-68.3289			19.4	-69.397
		19.42	-70.1599			19.42	-68.4204			19.42	-69.4275
		19.44	-70.1904			19.44	-68.3899			19.44	-69.397
		19.46	-70.1599			19.46	-68.3899			19.46	-69.4275
		19.48	-70.1599			19.48	-68.3594			19.48	-69.397
		19.5	-70.1904			19.5	-68.3594			19.5	-69.4275
		19.52	-70.1599			19.52	-68.3289			19.52	-69.397
		19.54	-70.1599			19.54	-68.3594			19.54	-69.4885
		19.56	-70.1294			19.56	-68.3899			19.56	-69.458
		19.58	-70.1599			19.58	-68.3594			19.58	-69.4275
		19.6	-70.1294			19.6	-68.4204			19.6	-69.4885
		19.62	-70.1599			19.62	-68.4509			19.62	-69.4275
		19.64	-70.1294			19.64	-68.4509			19.64	-69.4275
		19.66	-70.1599			19.66	-68.4204			19.66	-69.458
		19.68	-70.1904			19.68	-68.4204			19.68	-69.4275
		19.7	-70.1599			19.7	-68.4509			19.7	-69.397
		19.72	-70.1294			19.72	-68.4509			19.72	-69.4275
		19.74	-70.1599			19.74	-68.4204			19.74	-69.397
		19.76	-70.1904			19.76	-68.4204			19.76	-69.4275
		19.78	-70.1904			19.78	-68.4204			19.78	-69.458
		19.8	-70.1599			19.8	-68.4204			19.8	-69.458
		19.82	-70.1904			19.82	-68.4509			19.82	-69.3665
		19.84	-70.1294			19.84	-68.4509			19.84	-69.4275
		19.86	-70.1599			19.86	-68.4509			19.86	-69.397
		19.88	-70.1599			19.88	-68.4204			19.88	-69.458
		19.9	-70.1904			19.9	-68.3899			19.9	-69.397
		19.92	-70.1904			19.92	-68.4204			19.92	-69.3359
		19.94	-70.2209			19.94	-68.4204			19.94	-69.4275
		19.96	-70.2209			19.96	-68.4814			19.96	-69.3665
		19.98	-70.1904			19.98	-68.4509			19.98	-69.3665
		20	-70.1904			20	-68.4204			20	-69.397
		20.02	-70.1599			20.02	-68.4204			20.02	-69.3665
		20.04	-70.1904			20.04	-68.4509			20.04	-69.3665
		20.06	-70.1599			20.06	-68.4509			20.06	-69.3665
		20.08	-70.1904			20.08	-68.4814			20.08	-69.397
		20.1	-70.1599			20.1	-68.4509			20.1	-69.3665
		20.12	-70.1904			20.12	-68.4509			20.12	-69.397
		20.14	-70.1599			20.14	-68.4509			20.14	-69.397
		20.16	-70.1599			20.16	-68.4814			20.16	-69.397
		20.18	-70.2209			20.18	-68.4509			20.18	-69.3359
		20.2	-70.1904			20.2	-68.4509			20.2	-69.397
		20.22	-70.1904			20.22	-68.4814			20.22	-69.397
		20.24	-70.1904			20.24	-68.4509			20.24	-69.397
		20.26	-70.2209			20.26	-68.4204			20.26	-69.458
		20.28	-70.1599			20.28	-68.4509			20.28	-69.4275
		20.3	-70.1904			20.3	-68.4814			20.3	-69.397
		20.32	-70.1294			20.32	-68.512			20.32	-69.397
		20.34	-70.1599			20.34	-68.512			20.34	-69.4275
		20.36	-70.2209			20.36	-68.4814			20.36	-69.397
		20.38	-70.1904			20.38	-68.5425			20.38	-69.397
		20.4	-70.1904			20.4	-68.512			20.4	-69.4275
		20.42	-70.2209			20.42	-68.4814			20.42	-69.458
		20.44	-70.1904			20.44	-68.512			20.44	-69.4275
		20.46	-70.1904			20.46	-68.512			20.46	-69.397
		20.48	-70.1904			20.48	-68.4509			20.48	-69.3359
		20.5	-70.1904			20.5	-68.4509			20.5	-69.3665
		20.52	-70.1599			20.52	-68.4509			20.52	-69.397
		20.54	-70.1904			20.54	-68.4814			20.54	-69.397
		20.56	-70.1904			20.56	-68.4814			20.56	-69.397
		20.58	-70.1904			20.58	-68.512			20.58	-69.3359
		20.6	-70.1904			20.6	-68.512			20.6	-69.397
		20.62	-70.1904			20.62	-68.512			20.62	-69.458
		20.64	-70.282			20.64	-68.512			20.64	-69.3665
		20.66	-70.1904			20.66	-68.4814			20.66	-69.3665
		20.68	-70.1599			20.68	-68.4509			20.68	-69.3665
		20.7	-70.2209			20.7	-68.4509			20.7	-69.3665
		20.72	-70.1904			20.72	-68.4814			20.72	-69.397
		20.74	-70.1294			20.74	-68.4509			20.74	-69.3665
		20.76	-70.2209			20.76	-68.4814			20.76	-69.397
		20.78	-70.1599			20.78	-68.4204			20.78	-69.3359
		20.8	-70.1599			20.8	-68.4509			20.8	-69.397
		20.82	-70.1904			20.82	-68.512			20.82	-69.3665
		20.84	-70.1599			20.84	-68.4814			20.84	-69.3359
		20.86	-70.1294			20.86	-68.4814			20.86	-69.3359
		20.88	-70.1904			20.88	-68.4509			20.88	-69.3665
		20.9	-70.1904			20.9	-68.512			20.9	-69.397
		20.92	-70.1599			20.92	-68.4509			20.92	-69.3359
		20.94	-70.1599			20.94	-68.4509			20.94	-69.397
		20.96	-70.1904			20.96	-68.4509			20.96	-69.397
		20.98	-70.2209			20.98	-68.3899			20.98	-69.3359
		21	-70.1294			21	-68.4509			21	-69.3359
		21.02	-70.1599			21.02	-68.4814			21.02	-69.397
		21.04	-70.1599			21.04	-68.4204			21.04	-69.3359
		21.06	-70.1599			21.06	-68.4814			21.06	-69.3359
		21.08	-70.1904			21.08	-68.4204			21.08	-69.3665
		21.1	-70.2209			21.1	-68.4509			21.1	-69.3359
		21.12	-70.1904			21.12	-68.4509			21.12	-69.3054
		21.14	-70.1599			21.14	-68.4204			21.14	-69.3054
		21.16	-70.1904			21.16	-68.4509			21.16	-69.3665
		21.18	-70.1904			21.18	-68.3899			21.18	-69.3359
		21.2	-70.1294			21.2	-68.4204			21.2	-69.3665
		21.22	-70.1599			21.22	-68.4204			21.22	-69.3665
		21.24	-70.1599			21.24	-68.4814			21.24	-69.3665
		21.26	-70.1599			21.26	-68.4509			21.26	-69.3665
		21.28	-70.1904			21.28	-68.4509			21.28	-69.3359
		21.3	-70.1294			21.3	-68.4814			21.3	-69.397
		21.32	-70.1904			21.32	-68.4204			21.32	-69.397
		21.34	-70.1599			21.34	-68.4204			21.34	-69.3665
		21.36	-70.1599			21.36	-68.4509			21.36	-69.397
		21.38	-70.1599			21.38	-68.4509			21.38	-69.4275
		21.4	-70.1904			21.4	-68.4509			21.4	-69.3665
		21.42	-70.1294			21.42	-68.4509			21.42	-69.397
		21.44	-70.1904			21.44	-68.4204			21.44	-69.3665
		21.46	-70.0989			21.46	-68.4204			21.46	-69.3054
		21.48	-70.0989			21.48	-68.4509			21.48	-69.397
		21.5	-70.1904			21.5	-68.4204			21.5	-69.3359
		21.52	-70.1904			21.52	-68.4814			21.52	-69.3665
		21.54	-70.1294			21.54	-68.4509			21.54	-69.3665
		21.56	-70.1599			21.56	-68.4204			21.56	-69.3359
		21.58	-70.0989			21.58	-68.4509			21.58	-69.397
		21.6	-70.1294			21.6	-68.4509			21.6	-69.3359
		21.62	-70.1294			21.62	-68.4814			21.62	-69.3359
		21.64	-70.1294			21.64	-68.4509			21.64	-69.3665
		21.66	-70.1904			21.66	-68.3899			21.66	-69.3665
		21.68	-70.1294			21.68	-68.4204			21.68	-69.3054
		21.7	-70.1294			21.7	-68.4814			21.7	-69.3665
		21.72	-70.1294			21.72	-68.4509			21.72	-69.3665
		21.74	-70.1599			21.74	-68.4509			21.74	-69.3359
		21.76	-70.1904			21.76	-68.4814			21.76	-69.397
		21.78	-70.1904			21.78	-68.4814			21.78	-69.3665
		21.8	-70.1294			21.8	-68.4814			21.8	-69.3665
		21.82	-70.1599			21.82	-68.4509			21.82	-69.458
		21.84	-70.1904			21.84	-68.512			21.84	-69.4275
		21.86	-70.1294			21.86	-68.5425			21.86	-69.397
		21.88	-70.1599			21.88	-68.512			21.88	-69.4275
		21.9	-70.1294			21.9	-68.512			21.9	-69.3665
		21.92	-70.1599			21.92	-68.4509			21.92	-69.4275
		21.94	-70.1599			21.94	-68.4814			21.94	-69.397
		21.96	-70.1904			21.96	-68.4814			21.96	-69.3665
		21.98	-70.1294			21.98	-68.4509			21.98	-69.397
		22	-70.1294			22	-68.4814			22	-69.3665
		22.02	-70.1904			22.02	-68.512			22.02	-69.397
		22.04	-70.1904			22.04	-68.573			22.04	-69.4275
		22.06	-70.1599			22.06	-68.512			22.06	-69.397
		22.08	-70.1599			22.08	-68.512			22.08	-69.3665
		22.1	-70.1294			22.1	-68.4814			22.1	-69.458
		22.12	-70.1599			22.12	-68.512			22.12	-69.3665
		22.14	-70.1599			22.14	-68.512			22.14	-69.3665
		22.16	-70.1904			22.16	-68.4814			22.16	-69.458
		22.18	-70.1599			22.18	-68.4814			22.18	-69.397
		22.2	-70.1294			22.2	-68.4814			22.2	-69.397
		22.22	-70.1294			22.22	-68.4204			22.22	-69.3665
		22.24	-70.1599			22.24	-68.4814			22.24	-69.397
		22.26	-70.1294			22.26	-68.4814			22.26	-69.3665
		22.28	-70.1294			22.28	-68.4814			22.28	-69.397
		22.3	-70.1904			22.3	-68.4509			22.3	-69.397
		22.32	-70.1294			22.32	-68.4814			22.32	-69.397
		22.34	-70.1599			22.34	-68.4509			22.34	-69.458
		22.36	-70.1599			22.36	-68.512			22.36	-69.397
		22.38	-70.1294			22.38	-68.4814			22.38	-69.397
		22.4	-70.1294			22.4	-68.4509			22.4	-69.4275
		22.42	-70.1294			22.42	-68.3899			22.42	-69.458
		22.44	-70.1294			22.44	-68.4509			22.44	-69.458
		22.46	-70.1599			22.46	-68.4204			22.46	-69.4275
		22.48	-70.1294			22.48	-68.4509			22.48	-69.397
		22.5	-70.0989			22.5	-68.4509			22.5	-69.458
		22.52	-70.1294			22.52	-68.4814			22.52	-69.4275
		22.54	-70.1294			22.54	-68.4814			22.54	-69.397
		22.56	-70.1294			22.56	-68.3899			22.56	-69.4275
		22.58	-70.1599			22.58	-68.4814			22.58	-69.397
		22.6	-70.1294			22.6	-68.4204			22.6	-69.397
		22.62	-70.1294			22.62	-68.4204			22.62	-69.397
		22.64	-70.1599			22.64	-68.4814			22.64	-69.397
		22.66	-70.1294			22.66	-68.4509			22.66	-69.4275
		22.68	-70.1599			22.68	-68.4509			22.68	-69.397
		22.7	-70.1904			22.7	-68.512			22.7	-69.397
		22.72	-70.1599			22.72	-68.4814			22.72	-69.4275
		22.74	-70.1904			22.74	-68.4509			22.74	-69.458
		22.76	-70.1904			22.76	-68.4814			22.76	-69.458
		22.78	-70.1599			22.78	-68.4509			22.78	-69.4275
		22.8	-70.1599			22.8	-68.4509			22.8	-69.397
		22.82	-70.1599			22.82	-68.4204			22.82	-69.397
		22.84	-70.1294			22.84	-68.4509			22.84	-69.3665
		22.86	-70.1294			22.86	-68.4509			22.86	-69.3665
		22.88	-70.1904			22.88	-68.4814			22.88	-69.3359
		22.9	-70.1599			22.9	-68.4204			22.9	-69.397
		22.92	-70.1904			22.92	-68.4509			22.92	-69.3665
		22.94	-70.1294			22.94	-68.4204			22.94	-69.3665
		22.96	-70.1904			22.96	-68.4814			22.96	-69.397
		22.98	-70.1599			22.98	-68.4814			22.98	-69.3665
		23	-70.1904			23	-68.4814			23	-69.458
		23.02	-70.1294			23.02	-68.4204			23.02	-69.4275
		23.04	-70.1599			23.04	-68.4204			23.04	-69.397
		23.06	-70.1904			23.06	-68.4509			23.06	-69.3665
		23.08	-70.1294			23.08	-68.4814			23.08	-69.4275
		23.1	-70.1599			23.1	-68.4509			23.1	-69.397
		23.12	-70.1294			23.12	-68.4814			23.12	-69.397
		23.14	-70.1904			23.14	-68.4509			23.14	-69.397
		23.16	-70.1294			23.16	-68.4509			23.16	-69.397
		23.18	-70.1904			23.18	-68.4814			23.18	-69.397
		23.2	-70.1599			23.2	-68.4204			23.2	-69.397
		23.22	-70.1599			23.22	-68.4814			23.22	-69.458
		23.24	-70.1599			23.24	-68.4509			23.24	-69.4275
		23.26	-70.1599			23.26	-68.4814			23.26	-69.4275
		23.28	-70.1904			23.28	-68.4509			23.28	-69.397
		23.3	-70.0989			23.3	-68.4814			23.3	-69.4275
		23.32	-70.1599			23.32	-68.5425			23.32	-69.397
		23.34	-70.1599			23.34	-68.512			23.34	-69.458
		23.36	-70.1599			23.36	-68.4509			23.36	-69.397
		23.38	-70.1294			23.38	-68.4509			23.38	-69.4275
		23.4	-70.1599			23.4	-68.512			23.4	-69.458
		23.42	-70.1599			23.42	-68.4814			23.42	-69.397
		23.44	-70.1294			23.44	-68.4814			23.44	-69.397
		23.46	-70.1294			23.46	-68.5425			23.46	-69.458
		23.48	-70.0989			23.48	-68.4814			23.48	-69.397
		23.5	-70.1904			23.5	-68.5425			23.5	-69.397
		23.52	-70.2209			23.52	-68.5425			23.52	-69.397
		23.54	-70.1599			23.54	-68.4814			23.54	-69.397
		23.56	-70.1294			23.56	-68.5425			23.56	-69.458
		23.58	-70.1599			23.58	-68.512			23.58	-69.4275
		23.6	-70.1294			23.6	-68.5425			23.6	-69.4275
		23.62	-70.1599			23.62	-68.4814			23.62	-69.4275
		23.64	-70.1904			23.64	-68.4814			23.64	-69.397
		23.66	-70.0989			23.66	-68.4814			23.66	-69.397
		23.68	-70.1599			23.68	-68.4814			23.68	-69.458
		23.7	-70.1294			23.7	-68.512			23.7	-69.4275
		23.72	-70.0989			23.72	-68.512			23.72	-69.4275
		23.74	-70.1599			23.74	-68.4509			23.74	-69.458
		23.76	-70.0989			23.76	-68.512			23.76	-69.397
		23.78	-70.1294			23.78	-68.512			23.78	-69.4275
		23.8	-70.1294			23.8	-68.4814			23.8	-69.4275
		23.82	-70.1904			23.82	-68.4814			23.82	-69.458
		23.84	-70.0989			23.84	-68.4509			23.84	-69.3359
		23.86	-70.0378			23.86	-68.4509			23.86	-69.397
		23.88	-70.1294			23.88	-68.4814			23.88	-69.4275
		23.9	-70.0989			23.9	-68.512			23.9	-69.397
		23.92	-70.0989			23.92	-68.4814			23.92	-69.458
		23.94	-70.1294			23.94	-68.5425			23.94	-69.458
		23.96	-70.0989			23.96	-68.512			23.96	-69.4275
		23.98	-70.1294			23.98	-68.4814			23.98	-69.397
		24	-70.1599			24	-68.4509			24	-69.3359
		24.02	-70.0989			24.02	-68.573			24.02	-69.397
		24.04	-70.1294			24.04	-68.512			24.04	-69.397
		24.06	-70.1294			24.06	-68.4814			24.06	-69.397
		24.08	-70.0989			24.08	-68.512			24.08	-69.3665
		24.1	-70.1294			24.1	-68.4814			24.1	-69.3665
		24.12	-70.1294			24.12	-68.5425			24.12	-69.3665
		24.14	-70.0989			24.14	-68.5425			24.14	-69.3665
		24.16	-70.1599			24.16	-68.5425			24.16	-69.3665
		24.18	-70.1294			24.18	-68.5425			24.18	-69.3359
		24.2	-70.0989			24.2	-68.5425			24.2	-69.3665
		24.22	-70.1599			24.22	-68.512			24.22	-69.3359
		24.24	-70.0989			24.24	-68.6035			24.24	-69.3359
		24.26	-70.0378			24.26	-68.5425			24.26	-69.3665
		24.28	-70.0989			24.28	-68.512			24.28	-69.3359
		24.3	-70.1599			24.3	-68.5425			24.3	-69.3665
		24.32	-70.1294			24.32	-68.5425			24.32	-69.3359
		24.34	-70.1294			24.34	-68.512			24.34	-69.3665
		24.36	-70.1599			24.36	-68.5425			24.36	-69.3665
		24.38	-70.0989			24.38	-68.573			24.38	-69.3665
		24.4	-70.0989			24.4	-68.512			24.4	-69.397
		24.42	-70.1294			24.42	-68.573			24.42	-69.3359
		24.44	-70.0989			24.44	-68.573			24.44	-69.3359
		24.46	-70.1294			24.46	-68.5425			24.46	-69.519
		24.48	-70.0989			24.48	-68.5425			24.48	-69.3054
		24.5	-70.0989			24.5	-68.5425			24.5	-69.3359
		24.52	-70.1294			24.52	-68.5425			24.52	-69.3665
		24.54	-70.1599			24.54	-68.512			24.54	-69.3665
		24.56	-70.1294			24.56	-68.5425			24.56	-69.3359
		24.58	-70.1294			24.58	-68.5425			24.58	-69.3359
		24.6	-70.0989			24.6	-68.512			24.6	-69.3359
		24.62	-70.1599			24.62	-68.512			24.62	-69.3359
		24.64	-70.1294			24.64	-68.573			24.64	-69.3359
		24.66	-70.1294			24.66	-68.512			24.66	-69.3359
		24.68	-70.1599			24.68	-68.5425			24.68	-69.3359
		24.7	-70.1599			24.7	-68.573			24.7	-69.3665
		24.72	-70.1599			24.72	-68.512			24.72	-69.4275
		24.74	-70.1599			24.74	-68.5425			24.74	-69.3359
		24.76	-70.0684			24.76	-68.4814			24.76	-69.3054
		24.78	-70.1294			24.78	-68.512			24.78	-69.3359
		24.8	-70.0989			24.8	-68.4814			24.8	-69.3359
		24.82	-70.1294			24.82	-68.4814			24.82	-69.3054
		24.84	-70.1599			24.84	-68.4814			24.84	-69.3359
		24.86	-70.1294			24.86	-68.573			24.86	-69.3359
		24.88	-70.0989			24.88	-68.5425			24.88	-69.3054
		24.9	-70.1294			24.9	-68.512			24.9	-69.3359
		24.92	-70.0989			24.92	-68.573			24.92	-69.2749
		24.94	-70.0989			24.94	-68.5425			24.94	-69.3054
		24.96	-70.1294			24.96	-68.512			24.96	-69.3359
		24.98	-70.1294			24.98	-68.512			24.98	-69.3054
		25	-70.0989			25	-68.512			25	-69.2749
		25.02	-70.0989			25.02	-68.4814			25.02	-69.3359
		25.04	-70.1294			25.04	-68.512			25.04	-69.2749
		25.06	-70.0989			25.06	-68.4814			25.06	-69.3054
		25.08	-70.0989			25.08	-68.512			25.08	-69.3359
		25.1	-70.1294			25.1	-68.512			25.1	-69.3054
		25.12	-70.0684			25.12	-68.512			25.12	-69.2749
		25.14	-70.0989			25.14	-68.573			25.14	-69.3359
		25.16	-70.1599			25.16	-68.5425			25.16	-69.3054
		25.18	-70.0378			25.18	-68.512			25.18	-69.3054
		25.2	-70.0989			25.2	-68.512			25.2	-69.2749
		25.22	-70.0989			25.22	-68.5425			25.22	-69.3359
		25.24	-70.0989			25.24	-68.4814			25.24	-69.3665
		25.26	-70.0989			25.26	-68.4814			25.26	-69.3359
		25.28	-70.0989			25.28	-68.512			25.28	-69.3054
		25.3	-70.0989			25.3	-68.4204			25.3	-69.3359
		25.32	-70.0684			25.32	-68.4509			25.32	-69.3054
		25.34	-70.1294			25.34	-68.4814			25.34	-69.3054
		25.36	-70.0989			25.36	-68.4814			25.36	-69.3359
		25.38	-70.0989			25.38	-68.4509			25.38	-69.2749
		25.4	-70.0989			25.4	-68.4509			25.4	-69.3359
		25.42	-70.0989			25.42	-68.4814			25.42	-69.3054
		25.44	-70.0684			25.44	-68.4509			25.44	-69.2749
		25.46	-70.1294			25.46	-68.4814			25.46	-69.3359
		25.48	-70.0989			25.48	-68.4814			25.48	-69.3359
		25.5	-70.0684			25.5	-68.4814			25.5	-69.3054
		25.52	-70.0989			25.52	-68.4814			25.52	-69.3665
		25.54	-70.0989			25.54	-68.4814			25.54	-69.3054
		25.56	-70.0989			25.56	-68.4814			25.56	-69.2749
		25.58	-70.1294			25.58	-68.4814			25.58	-69.2749
		25.6	-70.1294			25.6	-68.512			25.6	-69.3054
		25.62	-70.0989			25.62	-68.4204			25.62	-69.3359
		25.64	-70.0989			25.64	-68.4509			25.64	-69.3054
		25.66	-70.0684			25.66	-68.512			25.66	-69.3359
		25.68	-70.0684			25.68	-68.4814			25.68	-69.3054
		25.7	-70.1599			25.7	-68.4509			25.7	-69.3054
		25.72	-70.0989			25.72	-68.5425			25.72	-69.3054
		25.74	-70.1294			25.74	-68.512			25.74	-69.2749
		25.76	-70.0989			25.76	-68.4509			25.76	-69.3359
		25.78	-70.0684			25.78	-68.4814			25.78	-69.2749
		25.8	-70.0684			25.8	-68.4814			25.8	-69.2444
		25.82	-70.1294			25.82	-68.512			25.82	-69.2749
		25.84	-70.1294			25.84	-68.4814			25.84	-69.2749
		25.86	-70.0684			25.86	-68.5425			25.86	-69.2749
		25.88	-70.0989			25.88	-68.5425			25.88	-69.2444
		25.9	-70.0989			25.9	-68.4814			25.9	-69.3054
		25.92	-70.0684			25.92	-68.5425			25.92	-69.2749
		25.94	-70.0989			25.94	-68.512			25.94	-69.2444
		25.96	-70.0989			25.96	-68.4814			25.96	-69.3359
		25.98	-70.1294			25.98	-68.512			25.98	-69.2749
		26	-70.0073			26	-68.4814			26	-69.3054
		26.02	-70.0378			26.02	-68.4814			26.02	-69.3054
		26.04	-70.0684			26.04	-68.4814			26.04	-69.3054
		26.06	-70.0989			26.06	-68.5425			26.06	-69.2444
		26.08	-70.0378			26.08	-68.4814			26.08	-69.2749
		26.1	-70.0378			26.1	-68.512			26.1	-69.2749
		26.12	-70.0684			26.12	-68.6035			26.12	-69.2139
		26.14	-70.0989			26.14	-68.6951			26.14	-69.2749
		26.16	-70.0378			26.16	-68.6646			26.16	-69.2444
		26.18	-70.0684			26.18	-68.6951			26.18	-69.2444
		26.2	-70.0073			26.2	-68.6951			26.2	-69.2444
		26.22	-70.0684			26.22	-68.6035			26.22	-69.2749
		26.24	-70.0684			26.24	-68.5425			26.24	-69.2139
		26.26	-70.0378			26.26	-68.573			26.26	-69.2139
		26.28	-70.0684			26.28	-68.5425			26.28	-69.2749
		26.3	-70.0989			26.3	-68.573			26.3	-69.2444
		26.32	-70.0684			26.32	-68.573			26.32	-69.2444
		26.34	-70.0378			26.34	-68.5425			26.34	-69.2749
		26.36	-70.0989			26.36	-68.5425			26.36	-69.3359
		26.38	-70.0989			26.38	-68.573			26.38	-69.2444
		26.4	-70.0684			26.4	-68.573			26.4	-69.2749
		26.42	-70.0378			26.42	-68.512			26.42	-69.2749
		26.44	-70.0684			26.44	-68.5425			26.44	-69.2749
		26.46	-70.0378			26.46	-68.5425			26.46	-69.2444
		26.48	-70.0989			26.48	-68.512			26.48	-69.3054
		26.5	-70.0989			26.5	-68.4814			26.5	-69.2444
		26.52	-70.0989			26.52	-68.5425			26.52	-69.2444
		26.54	-70.0684			26.54	-68.4814			26.54	-69.2139
		26.56	-70.0989			26.56	-68.512			26.56	-69.2139
		26.58	-70.0684			26.58	-68.5425			26.58	-69.1528
		26.6	-70.0684			26.6	-68.5425			26.6	-69.2749
		26.62	-70.0989			26.62	-68.5425			26.62	-69.2444
		26.64	-70.0989			26.64	-68.573			26.64	-69.2444
		26.66	-70.0684			26.66	-68.4814			26.66	-69.2444
		26.68	-70.0684			26.68	-68.512			26.68	-69.2139
		26.7	-70.0989			26.7	-68.512			26.7	-69.2749
		26.72	-70.0684			26.72	-68.512			26.72	-69.2444
		26.74	-70.0989			26.74	-68.512			26.74	-69.1833
		26.76	-70.0684			26.76	-68.512			26.76	-69.2444
		26.78	-70.1294			26.78	-68.5425			26.78	-69.2444
		26.8	-70.1294			26.8	-68.573			26.8	-69.1833
		26.82	-70.1294			26.82	-68.512			26.82	-69.2139
		26.84	-70.1599			26.84	-68.5425			26.84	-69.2444
		26.86	-70.0989			26.86	-68.5425			26.86	-69.2749
		26.88	-70.1294			26.88	-68.512			26.88	-69.2749
		26.9	-70.1294			26.9	-68.512			26.9	-69.2749
		26.92	-70.1294			26.92	-68.5425			26.92	-69.2139
		26.94	-70.0989			26.94	-68.573			26.94	-69.1833
		26.96	-70.1294			26.96	-68.5425			26.96	-69.2139
		26.98	-70.1599			26.98	-68.5425			26.98	-69.2444
		27	-70.0989			27	-68.5425			27	-69.2444
		27.02	-70.0989			27.02	-68.512			27.02	-69.2139
		27.04	-70.0989			27.04	-68.512			27.04	-69.2139
		27.06	-70.1294			27.06	-68.573			27.06	-69.1833
		27.08	-70.0989			27.08	-68.4814			27.08	-69.2139
		27.1	-70.0989			27.1	-68.5425			27.1	-69.1528
		27.12	-70.0684			27.12	-68.4814			27.12	-69.2444
		27.14	-70.0989			27.14	-68.4814			27.14	-69.2444
		27.16	-70.0684			27.16	-68.5425			27.16	-69.2139
		27.18	-70.1294			27.18	-68.512			27.18	-69.2444
		27.2	-70.0684			27.2	-68.4814			27.2	-69.1528
		27.22	-70.1294			27.22	-68.4509			27.22	-69.1833
		27.24	-70.1294			27.24	-68.4814			27.24	-69.1833
		27.26	-70.0684			27.26	-68.5425			27.26	-69.2139
		27.28	-70.0684			27.28	-68.4814			27.28	-69.1528
		27.3	-70.0684			27.3	-68.4814			27.3	-69.1833
		27.32	-70.0684			27.32	-68.512			27.32	-69.2139
		27.34	-70.0989			27.34	-68.5425			27.34	-69.1833
		27.36	-70.1294			27.36	-68.5425			27.36	-69.1833
		27.38	-70.0684			27.38	-68.5425			27.38	-69.2139
		27.4	-70.0684			27.4	-68.5425			27.4	-69.2139
		27.42	-70.0989			27.42	-68.512			27.42	-69.2139
		27.44	-70.0684			27.44	-68.4509			27.44	-69.2139
		27.46	-70.1294			27.46	-68.4814			27.46	-69.2139
		27.48	-70.0989			27.48	-68.512			27.48	-69.2749
		27.5	-70.0989			27.5	-68.4814			27.5	-69.2139
		27.52	-70.0989			27.52	-68.512			27.52	-69.2139
		27.54	-70.0989			27.54	-68.4814			27.54	-69.2139
		27.56	-70.0989			27.56	-68.512			27.56	-69.1833
		27.58	-70.0989			27.58	-68.512			27.58	-69.2139
		27.6	-70.0684			27.6	-68.4814			27.6	-69.1833
		27.62	-70.1294			27.62	-68.512			27.62	-69.1833
		27.64	-70.0684			27.64	-68.5425			27.64	-69.2139
		27.66	-70.0684			27.66	-68.5425			27.66	-69.1833
		27.68	-70.0684			27.68	-68.512			27.68	-69.1528
		27.7	-70.0684			27.7	-68.512			27.7	-69.1833
		27.72	-70.0684			27.72	-68.512			27.72	-69.1833
		27.74	-70.0684			27.74	-68.4814			27.74	-69.1833
		27.76	-70.0684			27.76	-68.512			27.76	-69.1833
		27.78	-70.0684			27.78	-68.5425			27.78	-69.2139
		27.8	-70.0989			27.8	-68.5425			27.8	-69.2139
		27.82	-70.0684			27.82	-68.5425			27.82	-69.2139
		27.84	-70.0378			27.84	-68.5425			27.84	-69.1833
		27.86	-70.0989			27.86	-68.5425			27.86	-69.1528
		27.88	-70.0684			27.88	-68.573			27.88	-69.1528
		27.9	-70.0684			27.9	-68.573			27.9	-69.1528
		27.92	-70.0684			27.92	-68.512			27.92	-69.1223
		27.94	-70.0684			27.94	-68.512			27.94	-69.1528
		27.96	-70.0989			27.96	-68.573			27.96	-69.0918
		27.98	-70.1294			27.98	-68.573			27.98	-69.1223
		28	-70.0989			28	-68.5425			28	-69.1223
		28.02	-70.0684			28.02	-68.5425			28.02	-69.1528
		28.04	-70.0684			28.04	-68.5425			28.04	-69.1528
		28.06	-70.0989			28.06	-68.512			28.06	-69.0918
		28.08	-70.0378			28.08	-68.573			28.08	-69.1223
		28.1	-70.0684			28.1	-68.573			28.1	-69.1833
		28.12	-70.0989			28.12	-68.573			28.12	-69.1528
		28.14	-70.0989			28.14	-68.5425			28.14	-69.1528
		28.16	-70.1599			28.16	-68.573			28.16	-69.1528
		28.18	-70.0989			28.18	-68.5425			28.18	-69.1528
		28.2	-70.0989			28.2	-68.5425			28.2	-69.1528
		28.22	-70.0684			28.22	-68.6035			28.22	-69.1223
		28.24	-70.0684			28.24	-68.6035			28.24	-69.1833
		28.26	-70.0989			28.26	-68.5425			28.26	-69.0918
		28.28	-70.0684			28.28	-68.573			28.28	-69.1223
		28.3	-70.0684			28.3	-68.5425			28.3	-69.1223
		28.32	-70.0378			28.32	-68.573			28.32	-69.1223
		28.34	-70.0073			28.34	-68.573			28.34	-69.1223
		28.36	-70.0684			28.36	-68.5425			28.36	-69.1223
		28.38	-70.0989			28.38	-68.573			28.38	-69.0918
		28.4	-70.0684			28.4	-68.512			28.4	-69.1223
		28.42	-70.0684			28.42	-68.5425			28.42	-69.1528
		28.44	-70.0989			28.44	-68.5425			28.44	-69.1223
		28.46	-70.0378			28.46	-68.512			28.46	-69.1223
		28.48	-70.0378			28.48	-68.512			28.48	-69.1528
		28.5	-70.0989			28.5	-68.5425			28.5	-69.1528
		28.52	-70.0684			28.52	-68.512			28.52	-69.1528
		28.54	-70.0378			28.54	-68.4814			28.54	-69.0918
		28.56	-70.0684			28.56	-68.512			28.56	-69.0918
		28.58	-70.0073			28.58	-68.4814			28.58	-69.1528
		28.6	-70.0378			28.6	-68.4814			28.6	-69.1528
		28.62	-70.0378			28.62	-68.512			28.62	-69.1223
		28.64	-70.0684			28.64	-68.4509			28.64	-69.1833
		28.66	-69.9768			28.66	-68.4814			28.66	-69.0918
		28.68	-70.0378			28.68	-68.4814			28.68	-69.1223
		28.7	-70.0378			28.7	-68.512			28.7	-69.1833
		28.72	-70.0378			28.72	-68.4814			28.72	-69.1528
		28.74	-70.0378			28.74	-68.512			28.74	-69.1223
		28.76	-70.0073			28.76	-68.4814			28.76	-69.2139
		28.78	-70.0378			28.78	-68.4509			28.78	-69.1223
		28.8	-70.0073			28.8	-68.5425			28.8	-69.0918
		28.82	-70.0378			28.82	-68.4814			28.82	-69.1223
		28.84	-70.0378			28.84	-68.4814			28.84	-69.1223
		28.86	-70.0378			28.86	-68.4814			28.86	-69.0918
		28.88	-70.0684			28.88	-68.4509			28.88	-69.0613
		28.9	-70.0378			28.9	-68.4509			28.9	-69.0918
		28.92	-70.0684			28.92	-68.5425			28.92	-69.1223
		28.94	-70.0989			28.94	-68.4509			28.94	-69.1528
		28.96	-70.0378			28.96	-68.4814			28.96	-69.1223
		28.98	-70.0684			28.98	-68.4814			28.98	-69.1528
		29	-70.0378			29	-68.4204			29	-69.1528
		29.02	-70.0989			29.02	-68.512			29.02	-69.0918
		29.04	-70.0378			29.04	-68.4509			29.04	-69.0918
		29.06	-70.0378			29.06	-68.4204			29.06	-69.1223
		29.08	-70.0378			29.08	-68.4509			29.08	-69.0918
		29.1	-70.0684			29.1	-68.3899			29.1	-69.1528
		29.12	-70.0073			29.12	-68.4204			29.12	-69.1223
		29.14	-70.0684			29.14	-68.4204			29.14	-69.1223
		29.16	-70.0378			29.16	-68.4204			29.16	-69.1223
		29.18	-70.0073			29.18	-68.4204			29.18	-69.1223
		29.2	-70.0378			29.2	-68.4509			29.2	-69.1833
		29.22	-70.0684			29.22	-68.4204			29.22	-69.1223
		29.24	-70.0073			29.24	-68.4509			29.24	-69.1528
		29.26	-70.0073			29.26	-68.3899			29.26	-69.0918
		29.28	-70.0684			29.28	-68.3899			29.28	-69.1223
		29.3	-70.0073			29.3	-68.3899			29.3	-69.1223
		29.32	-70.0073			29.32	-68.3899			29.32	-69.1528
		29.34	-70.0989			29.34	-68.3594			29.34	-69.1223
		29.36	-70.0378			29.36	-68.3594			29.36	-69.0918
		29.38	-69.9768			29.38	-68.3594			29.38	-69.1223
		29.4	-70.0378			29.4	-68.4204			29.4	-69.1528
		29.42	-70.1599			29.42	-68.4509			29.42	-69.0918
		29.44	-70.0378			29.44	-68.3899			29.44	-69.0613
		29.46	-70.0073			29.46	-68.4204			29.46	-69.1223
		29.48	-70.0378			29.48	-68.3899			29.48	-69.1528
		29.5	-70.0378			29.5	-68.3899			29.5	-69.1528
		29.52	-70.0073			29.52	-68.3899			29.52	-69.1528
		29.54	-70.0684			29.54	-68.4204			29.54	-69.1223
		29.56	-70.0684			29.56	-68.3594			29.56	-69.1528
		29.58	-69.9768			29.58	-68.3289			29.58	-69.1528
		29.6	-70.0684			29.6	-68.3899			29.6	-69.1528
		29.62	-70.0684			29.62	-68.3289			29.62	-69.1223
		29.64	-70.0073			29.64	-68.3594			29.64	-69.1223
		29.66	-70.0073			29.66	-68.3594			29.66	-69.1528
		29.68	-70.0378			29.68	-68.3594			29.68	-69.1528
		29.7	-70.0073			29.7	-68.3594			29.7	-69.1223
		29.72	-70.0073			29.72	-68.4509			29.72	-69.0918
		29.74	-70.0378			29.74	-68.3289			29.74	-69.0918
		29.76	-70.0073			29.76	-68.3594			29.76	-69.1223
		29.78	-69.9768			29.78	-68.3594			29.78	-69.0613
		29.8	-70.0378			29.8	-68.3899			29.8	-69.1223
		29.82	-70.0378			29.82	-68.4204			29.82	-69.1223
		29.84	-69.9768			29.84	-68.3899			29.84	-69.1223
		29.86	-70.0073			29.86	-68.3594			29.86	-69.0613
		29.88	-70.0073			29.88	-68.3899			29.88	-69.1528
		29.9	-70.0684			29.9	-68.3594			29.9	-69.0918
		29.92	-70.0684			29.92	-68.4204			29.92	-69.0613
		29.94	-70.0378			29.94	-68.3899			29.94	-69.0308
		29.96	-70.0684			29.96	-68.3289			29.96	-69.1223
		29.98	-70.0684			29.98	-68.3899			29.98	-69.0613
		30	-70.0378			30	-68.4509			30	-69.0002
		30.02	-70.0378			30.02	-68.3899			30.02	-69.0918
		30.04	-70.0073			30.04	-68.3594			30.04	-69.0613
		30.06	-70.0378			30.06	-68.3594			30.06	-69.1223
		30.08	-70.0684			30.08	-68.3594			30.08	-69.0918
		30.1	-70.0378			30.1	-68.3289			30.1	-69.0308
		30.12	-70.0073			30.12	-68.3594			30.12	-69.0918
		30.14	-70.0378			30.14	-68.4204			30.14	-69.1223
		30.16	-70.0073			30.16	-68.3594			30.16	-69.0613
		30.18	-70.0073			30.18	-68.3899			30.18	-69.0613
		30.2	-70.0378			30.2	-68.4204			30.2	-69.0613
		30.22	-70.0073			30.22	-68.4204			30.22	-69.0918
		30.24	-70.0073			30.24	-68.3899			30.24	-69.0918
		30.26	-70.0073			30.26	-68.3899			30.26	-69.0613
		30.28	-70.0073			30.28	-68.3594			30.28	-69.1223
		30.3	-69.9768			30.3	-68.3594			30.3	-69.1223
		30.32	-70.0073			30.32	-68.3594			30.32	-69.0918
		30.34	-70.0073			30.34	-68.3594			30.34	-69.1223
		30.36	-70.0073			30.36	-68.3594			30.36	-69.1223
		30.38	-70.0073			30.38	-68.3899			30.38	-69.0918
		30.4	-70.0378			30.4	-68.4204			30.4	-69.0308
		30.42	-70.0073			30.42	-68.4204			30.42	-69.0613
		30.44	-69.9768			30.44	-68.3899			30.44	-69.0918
		30.46	-69.9768			30.46	-68.4509			30.46	-69.0613
		30.48	-70.0073			30.48	-68.3899			30.48	-69.0308
		30.5	-70.0378			30.5	-68.4204			30.5	-69.0613
		30.52	-70.0073			30.52	-68.4509			30.52	-69.0613
		30.54	-69.9768			30.54	-68.4509			30.54	-69.0918
		30.56	-70.0073			30.56	-68.3899			30.56	-69.0613
		30.58	-70.0073			30.58	-68.3899			30.58	-69.0918
		30.6	-70.0073			30.6	-68.3899			30.6	-69.0918
		30.62	-70.0378			30.62	-68.3594			30.62	-69.1223
		30.64	-70.0073			30.64	-68.3594			30.64	-69.1223
		30.66	-70.0684			30.66	-68.3899			30.66	-69.1223
		30.68	-70.0073			30.68	-68.3899			30.68	-69.1833
		30.7	-70.0378			30.7	-68.3899			30.7	-69.1223
		30.72	-70.0378			30.72	-68.4204			30.72	-69.1223
		30.74	-70.0073			30.74	-68.3899			30.74	-69.1223
		30.76	-70.0073			30.76	-68.3899			30.76	-69.1528
		30.78	-70.0073			30.78	-68.4204			30.78	-69.0613
		30.8	-70.0378			30.8	-68.4204			30.8	-69.1223
		30.82	-70.0378			30.82	-68.3594			30.82	-69.0918
		30.84	-70.0378			30.84	-68.3594			30.84	-69.0918
		30.86	-70.0073			30.86	-68.3899			30.86	-69.1223
		30.88	-70.0378			30.88	-68.3594			30.88	-69.0918
		30.9	-70.0684			30.9	-68.3594			30.9	-69.0613
		30.92	-70.0073			30.92	-68.4204			30.92	-69.1223
		30.94	-70.0073			30.94	-68.3594			30.94	-69.0918
		30.96	-70.0073			30.96	-68.3899			30.96	-69.0918
		30.98	-70.0378			30.98	-68.3899			30.98	-69.1223
		31	-70.0378			31	-68.4204			31	-69.1223
		31.02	-70.0378			31.02	-68.4204			31.02	-69.1528
		31.04	-70.0378			31.04	-68.3594			31.04	-69.1223
		31.06	-70.0989			31.06	-68.3594			31.06	-69.0613
		31.08	-70.0684			31.08	-68.3899			31.08	-69.1528
		31.1	-70.0684			31.1	-68.3594			31.1	-69.1223
		31.12	-70.0378			31.12	-68.3289			31.12	-69.1223
		31.14	-69.9768			31.14	-68.3899			31.14	-69.1223
		31.16	-70.0684			31.16	-68.3594			31.16	-69.0918
		31.18	-70.0684			31.18	-68.2983			31.18	-69.1223
		31.2	-70.0073			31.2	-68.3899			31.2	-69.1223
		31.22	-70.0378			31.22	-68.3289			31.22	-69.0918
		31.24	-70.0378			31.24	-68.3289			31.24	-69.0308
		31.26	-70.0684			31.26	-68.2983			31.26	-69.0918
		31.28	-70.0989			31.28	-68.3289			31.28	-69.1223
		31.3	-70.0073			31.3	-68.3289			31.3	-69.0918
		31.32	-70.0378			31.32	-68.3289			31.32	-69.0918
		31.34	-70.0378			31.34	-68.3899			31.34	-69.1223
		31.36	-70.0378			31.36	-68.3594			31.36	-69.1223
		31.38	-70.0684			31.38	-68.3289			31.38	-69.1528
		31.4	-70.0378			31.4	-68.3289			31.4	-69.1528
		31.42	-70.0378			31.42	-68.3289			31.42	-69.1833
		31.44	-70.0989			31.44	-68.3289			31.44	-69.1223
		31.46	-70.0378			31.46	-68.3594			31.46	-69.1223
		31.48	-70.0378			31.48	-68.3899			31.48	-69.1528
		31.5	-70.0684			31.5	-68.2983			31.5	-69.1223
		31.52	-70.0073			31.52	-68.2983			31.52	-69.1223
		31.54	-69.9768			31.54	-68.3899			31.54	-69.1223
		31.56	-70.0073			31.56	-68.3899			31.56	-69.1223
		31.58	-70.0073			31.58	-68.3289			31.58	-69.1528
		31.6	-70.0073			31.6	-68.3594			31.6	-69.1528
		31.62	-70.0378			31.62	-68.3594			31.62	-69.1223
		31.64	-70.0684			31.64	-68.3594			31.64	-69.0918
		31.66	-70.0378			31.66	-68.2678			31.66	-69.1528
		31.68	-70.0378			31.68	-68.2983			31.68	-69.1223
		31.7	-70.0073			31.7	-68.3594			31.7	-69.1528
		31.72	-70.0378			31.72	-68.3289			31.72	-69.1528
		31.74	-70.0684			31.74	-68.3594			31.74	-69.1223
		31.76	-70.0378			31.76	-68.2983			31.76	-69.1223
		31.78	-70.0073			31.78	-68.2983			31.78	-69.1223
		31.8	-70.0073			31.8	-68.2983			31.8	-69.1223
		31.82	-70.0073			31.82	-68.3289			31.82	-69.0918
		31.84	-70.0378			31.84	-68.2983			31.84	-69.1223
		31.86	-70.0378			31.86	-68.2983			31.86	-69.0918
		31.88	-70.0073			31.88	-68.2983			31.88	-69.1528
		31.9	-70.0073			31.9	-68.2983			31.9	-69.0613
		31.92	-69.9768			31.92	-68.2983			31.92	-69.0613
		31.94	-70.0378			31.94	-68.3289			31.94	-69.1223
		31.96	-70.0684			31.96	-68.3289			31.96	-69.1223
		31.98	-70.0378			31.98	-68.2983			31.98	-69.0613
		32	-70.0684			32	-68.2983			32	-69.0613
		32.02	-70.0378			32.02	-68.3594			32.02	-69.1223
		32.04	-70.0073			32.04	-68.3594			32.04	-69.0918
		32.06	-70.0378			32.06	-68.3899			32.06	-69.0918
		32.08	-70.0073			32.08	-68.3899			32.08	-69.0918
		32.1	-70.0378			32.1	-68.3594			32.1	-69.1223
		32.12	-70.0684			32.12	-68.3899			32.12	-69.0918
		32.14	-70.0684			32.14	-68.3899			32.14	-69.0613
		32.16	-70.0073			32.16	-68.3289			32.16	-69.1223
		32.18	-70.0684			32.18	-68.3594			32.18	-69.0918
		32.2	-70.0073			32.2	-68.3594			32.2	-69.0918
		32.22	-70.0684			32.22	-68.3594			32.22	-69.0308
		32.24	-70.0684			32.24	-68.3594			32.24	-69.0918
		32.26	-70.0378			32.26	-68.3594			32.26	-69.0308
		32.28	-70.0073			32.28	-68.4204			32.28	-69.0613
		32.3	-70.0073			32.3	-68.3899			32.3	-69.0613
		32.32	-70.0073			32.32	-68.4204			32.32	-69.0918
		32.34	-70.0073			32.34	-68.4204			32.34	-69.0613
		32.36	-70.0378			32.36	-68.3899			32.36	-69.0918
		32.38	-70.0073			32.38	-68.3899			32.38	-69.0613
		32.4	-70.0378			32.4	-68.4204			32.4	-69.0918
		32.42	-70.0378			32.42	-68.3899			32.42	-69.0918
		32.44	-70.0073			32.44	-68.3899			32.44	-69.0002
		32.46	-70.0378			32.46	-68.3899			32.46	-69.0613
		32.48	-70.0378			32.48	-68.3594			32.48	-69.0918
		32.5	-69.9463			32.5	-68.2983			32.5	-69.0918
		32.52	-69.9768			32.52	-68.3289			32.52	-69.0918
		32.54	-70.0378			32.54	-68.3594			32.54	-69.0918
		32.56	-69.9768			32.56	-68.3899			32.56	-69.0613
		32.58	-70.0073			32.58	-68.3899			32.58	-69.0613
		32.6	-70.0073			32.6	-68.3594			32.6	-69.0613
		32.62	-70.0378			32.62	-68.2983			32.62	-69.0613
		32.64	-70.0378			32.64	-68.3594			32.64	-69.1223
		32.66	-70.0378			32.66	-68.3594			32.66	-69.0308
		32.68	-70.0073			32.68	-68.3594			32.68	-69.0918
		32.7	-69.9768			32.7	-68.2983			32.7	-69.0918
		32.72	-70.0684			32.72	-68.3289			32.72	-69.0308
		32.74	-70.0378			32.74	-68.3594			32.74	-69.1528
		32.76	-70.0073			32.76	-68.3594			32.76	-69.0918
		32.78	-70.0073			32.78	-68.3289			32.78	-69.0918
		32.8	-70.0073			32.8	-68.3289			32.8	-69.0613
		32.82	-69.9768			32.82	-68.3594			32.82	-69.0613
		32.84	-70.0684			32.84	-68.3289			32.84	-69.0918
		32.86	-70.0684			32.86	-68.2983			32.86	-69.0918
		32.88	-70.0378			32.88	-68.3899			32.88	-69.1528
		32.9	-70.0073			32.9	-68.3594			32.9	-69.0613
		32.92	-70.0378			32.92	-68.2983			32.92	-69.1223
		32.94	-70.0684			32.94	-68.2983			32.94	-69.1223
		32.96	-70.0073			32.96	-68.2983			32.96	-69.1223
		32.98	-70.0378			32.98	-68.2678			32.98	-69.0613
		33	-70.0073			33	-68.2983			33	-69.0002
		33.02	-70.0684			33.02	-68.2678			33.02	-69.1528
		33.04	-70.0378			33.04	-68.2983			33.04	-69.1223
		33.06	-70.0378			33.06	-68.3289			33.06	-69.0918
		33.08	-70.0073			33.08	-68.2983			33.08	-69.0918
		33.1	-70.0378			33.1	-68.2678			33.1	-69.0918
		33.12	-70.0684			33.12	-68.2983			33.12	-69.1223
		33.14	-70.0378			33.14	-68.2373			33.14	-69.0918
		33.16	-70.0378			33.16	-68.2983			33.16	-69.1223
		33.18	-70.0378			33.18	-68.2983			33.18	-69.1833
		33.2	-70.0378			33.2	-68.2983			33.2	-69.0918
		33.22	-70.0073			33.22	-68.2678			33.22	-69.0918
		33.24	-70.0684			33.24	-68.2983			33.24	-69.1223
		33.26	-70.0684			33.26	-68.2983			33.26	-69.0918
		33.28	-70.0378			33.28	-68.2983			33.28	-69.1223
		33.3	-70.0684			33.3	-68.3289			33.3	-69.0613
		33.32	-70.0378			33.32	-68.2983			33.32	-69.0918
		33.34	-70.0378			33.34	-68.2678			33.34	-69.0613
		33.36	-70.0684			33.36	-68.2983			33.36	-69.1223
		33.38	-70.0684			33.38	-68.3594			33.38	-69.0308
		33.4	-70.0684			33.4	-68.2983			33.4	-69.0002
		33.42	-70.0684			33.42	-68.3289			33.42	-69.0918
		33.44	-70.0073			33.44	-68.3289			33.44	-69.0613
		33.46	-70.0378			33.46	-68.2983			33.46	-69.0308
		33.48	-70.0684			33.48	-68.3289			33.48	-69.0613
		33.5	-70.0378			33.5	-68.3594			33.5	-69.0613
		33.52	-70.0684			33.52	-68.3289			33.52	-69.0918
		33.54	-70.0073			33.54	-68.3289			33.54	-69.0613
		33.56	-70.0073			33.56	-68.3289			33.56	-69.0918
		33.58	-70.0378			33.58	-68.3289			33.58	-69.0918
		33.6	-70.0378			33.6	-68.3289			33.6	-69.0308
		33.62	-70.0073			33.62	-68.3594			33.62	-69.0613
		33.64	-70.0684			33.64	-68.3594			33.64	-69.0613
		33.66	-69.9768			33.66	-68.2983			33.66	-69.1223
		33.68	-70.0073			33.68	-68.3289			33.68	-69.0918
		33.7	-70.0073			33.7	-68.3289			33.7	-69.0918
		33.72	-70.0684			33.72	-68.2983			33.72	-69.1528
		33.74	-70.0073			33.74	-68.3289			33.74	-69.0918
		33.76	-69.9768			33.76	-68.3594			33.76	-69.1223
		33.78	-70.0073			33.78	-68.3289			33.78	-69.0613
		33.8	-70.0073			33.8	-68.3594			33.8	-69.0613
		33.82	-70.0378			33.82	-68.3289			33.82	-69.1223
		33.84	-70.0378			33.84	-68.3289			33.84	-69.0613
		33.86	-70.0378			33.86	-68.2678			33.86	-69.0918
		33.88	-70.0073			33.88	-68.3289			33.88	-69.0918
		33.9	-69.9768			33.9	-68.2983			33.9	-69.0308
		33.92	-69.9768			33.92	-68.3594			33.92	-68.9697
		33.94	-70.0378			33.94	-68.2983			33.94	-68.8782
		33.96	-70.0073			33.96	-68.3594			33.96	-68.8782
		33.98	-70.0684			33.98	-68.3289			33.98	-68.8477
		34	-70.0073			34	-68.3899			34	-68.7561
		34.02	-70.0378			34.02	-68.3899			34.02	-68.7256
		34.04	-70.0378			34.04	-68.3594			34.04	-68.6951
		34.06	-70.0073			34.06	-68.2678			34.06	-68.634
		34.08	-70.0684			34.08	-68.3289			34.08	-68.573
		34.1	-70.0073			34.1	-68.3594			34.1	-68.5425
		34.12	-70.0378			34.12	-68.2678			34.12	-68.5425
		34.14	-70.0073			34.14	-68.3289			34.14	-68.4814
		34.16	-70.0684			34.16	-68.3289			34.16	-68.4814
		34.18	-69.9768			34.18	-68.3289			34.18	-68.4204
		34.2	-70.0378			34.2	-68.3594			34.2	-68.3289
		34.22	-70.0073			34.22	-68.3594			34.22	-68.3594
		34.24	-69.9768			34.24	-68.3289			34.24	-68.3289
		34.26	-70.0378			34.26	-68.2983			34.26	-68.3289
		34.28	-70.0073			34.28	-68.3594			34.28	-68.2373
		34.3	-70.0684			34.3	-68.3594			34.3	-68.2678
		34.32	-70.0073			34.32	-68.3594			34.32	-68.2068
		34.34	-70.0989			34.34	-68.3594			34.34	-68.2068
		34.36	-70.0378			34.36	-68.3289			34.36	-68.1763
		34.38	-70.0684			34.38	-68.2983			34.38	-68.1152
		34.4	-70.0073			34.4	-68.2983			34.4	-68.1458
		34.42	-70.0378			34.42	-68.2983			34.42	-68.0542
		34.44	-70.0073			34.44	-68.2983			34.44	-68.0847
		34.46	-70.0684			34.46	-68.2983			34.46	-68.0542
		34.48	-70.0378			34.48	-68.3594			34.48	-67.9626
		34.5	-70.0378			34.5	-68.3289			34.5	-67.9626
		34.52	-70.0073			34.52	-68.3594			34.52	-67.9626
		34.54	-70.0073			34.54	-68.3594			34.54	-67.9321
		34.56	-70.0073			34.56	-68.3289			34.56	-67.9016
		34.58	-70.0378			34.58	-68.3594			34.58	-67.9626
		34.6	-69.9768			34.6	-68.3289			34.6	-67.8711
		34.62	-69.9768			34.62	-68.3594			34.62	-67.8711
		34.64	-69.9463			34.64	-68.3594			34.64	-67.8711
		34.66	-69.8853			34.66	-68.3289			34.66	-67.8406
		34.68	-69.8242			34.68	-68.2983			34.68	-67.7795
		34.7	-69.7937			34.7	-68.3289			34.7	-67.749
		34.72	-69.7021			34.72	-68.3289			34.72	-67.7795
		34.74	-69.6716			34.74	-68.2678			34.74	-67.749
		34.76	-69.6716			34.76	-68.2983			34.76	-67.7185
		34.78	-69.6411			34.78	-68.3289			34.78	-67.7185
		34.8	-69.5496			34.8	-68.2983			34.8	-67.749
		34.82	-69.519			34.82	-68.3289			34.82	-67.688
		34.84	-69.458			34.84	-68.2983			34.84	-67.6575
		34.86	-69.4275			34.86	-68.3289			34.86	-67.6575
		34.88	-69.397			34.88	-68.3289			34.88	-67.627
		34.9	-69.397			34.9	-68.3289			34.9	-67.6575
		34.92	-69.3054			34.92	-68.3289			34.92	-67.5964
		34.94	-69.2749			34.94	-68.2983			34.94	-67.5964
		34.96	-69.2444			34.96	-68.3289			34.96	-67.5049
		34.98	-69.2139			34.98	-68.3289			34.98	-67.4744
		35	-69.1528			35	-68.3289			35	-67.5049
		35.02	-69.1833			35.02	-68.2678			35.02	-67.5049
		35.04	-69.0918			35.04	-68.2983			35.04	-67.4744
		35.06	-69.0918			35.06	-68.2983			35.06	-67.4744
		35.08	-69.0613			35.08	-68.2983			35.08	-67.4438
		35.1	-68.9697			35.1	-68.2678			35.1	-67.4744
		35.12	-68.9697			35.12	-68.2678			35.12	-67.3828
		35.14	-68.9392			35.14	-68.2068			35.14	-67.3828
		35.16	-68.9087			35.16	-68.2678			35.16	-67.3523
		35.18	-68.9087			35.18	-68.2983			35.18	-67.3828
		35.2	-68.8782			35.2	-68.2678			35.2	-67.3218
		35.22	-68.8477			35.22	-68.3289			35.22	-67.2913
		35.24	-68.7866			35.24	-68.3289			35.24	-67.3523
		35.26	-68.7256			35.26	-68.2983			35.26	-67.3218
		35.28	-68.7561			35.28	-68.3289			35.28	-67.2913
		35.3	-68.7256			35.3	-68.2983			35.3	-67.2607
		35.32	-68.7256			35.32	-68.3899			35.32	-67.2607
		35.34	-68.634			35.34	-68.3594			35.34	-67.2302
		35.36	-68.6035			35.36	-68.2983			35.36	-67.2607
		35.38	-68.6035			35.38	-68.3289			35.38	-67.2607
		35.4	-68.573			35.4	-68.3594			35.4	-67.1997
		35.42	-68.573			35.42	-68.3289			35.42	-67.1997
		35.44	-68.5425			35.44	-68.3594			35.44	-67.2302
		35.46	-68.4814			35.46	-68.3594			35.46	-67.1692
		35.48	-68.512			35.48	-68.3289			35.48	-67.1387
		35.5	-68.4509			35.5	-68.3899			35.5	-67.1692
		35.52	-68.3899			35.52	-68.3594			35.52	-67.1387
		35.54	-68.3594			35.54	-68.3289			35.54	-67.0776
		35.56	-68.3899			35.56	-68.3289			35.56	-66.9861
		35.58	-68.3594			35.58	-68.3594			35.58	-67.1387
		35.6	-68.3594			35.6	-68.3289			35.6	-67.0166
		35.62	-68.3289			35.62	-68.3594			35.62	-67.0166
		35.64	-68.2678			35.64	-68.3899			35.64	-67.0166
		35.66	-68.2373			35.66	-68.3594			35.66	-67.0166
		35.68	-68.2068			35.68	-68.2983			35.68	-66.925
		35.7	-68.2373			35.7	-68.2983			35.7	-66.9556
		35.72	-68.1763			35.72	-68.2068			35.72	-66.9556
		35.74	-68.1458			35.74	-68.1763			35.74	-66.9556
		35.76	-68.1763			35.76	-68.2068			35.76	-66.925
		35.78	-68.1763			35.78	-68.1152			35.78	-66.864
		35.8	-68.1458			35.8	-68.1152			35.8	-66.8945
		35.82	-68.1152			35.82	-68.0847			35.82	-66.864
		35.84	-68.1458			35.84	-68.0237			35.84	-66.8335
		35.86	-68.0542			35.86	-67.9932			35.86	-66.8945
		35.88	-68.0542			35.88	-68.0237			35.88	-66.803
		35.9	-68.0542			35.9	-67.9932			35.9	-66.803
		35.92	-67.9932			35.92	-67.9932			35.92	-66.8335
		35.94	-67.9932			35.94	-67.9932			35.94	-66.7419
		35.96	-67.9932			35.96	-68.0542			35.96	-66.7114
		35.98	-67.9932			35.98	-67.9932			35.98	-66.6809
		36	-67.9321			36	-67.9626			36	-66.7114
		36.02	-67.9016			36.02	-67.9932			36.02	-66.6809
		36.04	-67.8711			36.04	-67.9626			36.04	-66.6504
		36.06	-67.8711			36.06	-67.9626			36.06	-66.6809
		36.08	-67.8406			36.08	-67.9321			36.08	-66.7114
		36.1	-67.9016			36.1	-67.9321			36.1	-66.5588
		36.12	-67.8711			36.12	-67.8101			36.12	-66.5894
		36.14	-67.8101			36.14	-67.7795			36.14	-66.5588
		36.16	-67.8101			36.16	-67.8101			36.16	-66.5283
		36.18	-67.8101			36.18	-67.8101			36.18	-66.5588
		36.2	-67.7185			36.2	-67.8101			36.2	-66.5588
		36.22	-67.7795			36.22	-67.8101			36.22	-66.5588
		36.24	-67.749			36.24	-67.8711			36.24	-66.4673
		36.26	-67.688			36.26	-67.8406			36.26	-66.4673
		36.28	-67.688			36.28	-67.8406			36.28	-66.4978
		36.3	-67.6575			36.3	-67.8711			36.3	-66.4368
		36.32	-67.688			36.32	-67.8101			36.32	-66.4368
		36.34	-67.6575			36.34	-67.8406			36.34	-66.4368
		36.36	-67.6575			36.36	-67.9321			36.36	-66.3757
		36.38	-67.5964			36.38	-67.8101			36.38	-66.4062
		36.4	-67.5354			36.4	-67.8711			36.4	-66.4062
		36.42	-67.5354			36.42	-67.8406			36.42	-66.4368
		36.44	-67.5659			36.44	-67.8406			36.44	-66.3757
		36.46	-67.5354			36.46	-67.8406			36.46	-66.3452
		36.48	-67.5049			36.48	-67.8711			36.48	-66.3452
		36.5	-67.4744			36.5	-67.8101			36.5	-66.3452
		36.52	-67.5049			36.52	-67.749			36.52	-66.2842
		36.54	-67.4744			36.54	-67.8101			36.54	-66.3452
		36.56	-67.4744			36.56	-67.7185			36.56	-66.2537
		36.58	-67.4438			36.58	-67.749			36.58	-66.3147
		36.6	-67.3523			36.6	-67.749			36.6	-66.2537
		36.62	-67.3828			36.62	-67.7185			36.62	-66.2537
		36.64	-67.3523			36.64	-67.6575			36.64	-66.2231
		36.66	-67.3218			36.66	-67.7185			36.66	-66.2537
		36.68	-67.3218			36.68	-67.7185			36.68	-66.1926
		36.7	-67.3218			36.7	-67.6575			36.7	-66.1926
		36.72	-67.3218			36.72	-67.6575			36.72	-66.1621
		36.74	-67.2607			36.74	-67.688			36.74	-66.1316
		36.76	-67.2913			36.76	-67.627			36.76	-66.1621
		36.78	-67.2607			36.78	-67.627			36.78	-66.1011
		36.8	-67.2302			36.8	-67.5659			36.8	-66.1011
		36.82	-67.1997			36.82	-67.6575			36.82	-66.1316
		36.84	-67.2302			36.84	-67.627			36.84	-66.0706
		36.86	-67.1692			36.86	-67.627			36.86	-66.04
		36.88	-67.1997			36.88	-67.5964			36.88	-66.0706
		36.9	-67.1997			36.9	-67.5964			36.9	-66.04
		36.92	-67.1997			36.92	-67.5964			36.92	-65.979
		36.94	-67.1387			36.94	-67.627			36.94	-66.0095
		36.96	-67.1692			36.96	-67.5659			36.96	-66.0095
		36.98	-67.1692			36.98	-67.5659			36.98	-65.9485
		37	-67.0776			37	-67.5659			37	-66.0095
		37.02	-67.1082			37.02	-67.5659			37.02	-66.0095
		37.04	-67.0776			37.04	-67.5354			37.04	-65.979
		37.06	-67.1082			37.06	-67.5049			37.06	-65.9485
		37.08	-67.0471			37.08	-67.5049			37.08	-65.918
		37.1	-67.1082			37.1	-67.4744			37.1	-65.8875
		37.12	-67.0471			37.12	-67.4744			37.12	-65.8875
		37.14	-67.0166			37.14	-67.5354			37.14	-65.918
		37.16	-67.0471			37.16	-67.4744			37.16	-65.8264
		37.18	-66.9861			37.18	-67.4133			37.18	-65.8264
		37.2	-66.9861			37.2	-67.4744			37.2	-65.7959
		37.22	-67.0166			37.22	-67.4744			37.22	-65.8569
		37.24	-66.925			37.24	-67.4438			37.24	-65.8264
		37.26	-66.9556			37.26	-67.4133			37.26	-65.7349
		37.28	-66.9556			37.28	-67.4438			37.28	-65.7654
		37.3	-66.925			37.3	-67.3828			37.3	-65.7654
		37.32	-66.864			37.32	-67.4133			37.32	-65.7349
		37.34	-66.864			37.34	-67.4438			37.34	-65.7654
		37.36	-66.8945			37.36	-67.4438			37.36	-65.7349
		37.38	-66.8945			37.38	-67.4133			37.38	-65.7043
		37.4	-66.8335			37.4	-67.4133			37.4	-65.7043
		37.42	-66.8335			37.42	-67.4438			37.42	-65.7043
		37.44	-66.803			37.44	-67.4133			37.44	-65.6738
		37.46	-66.8335			37.46	-67.3828			37.46	-65.6433
		37.48	-66.7725			37.48	-67.3828			37.48	-65.6433
		37.5	-66.8335			37.5	-67.3828			37.5	-65.7043
		37.52	-66.7725			37.52	-67.3523			37.52	-65.6433
		37.54	-66.7419			37.54	-67.3828			37.54	-65.6433
		37.56	-66.7114			37.56	-67.3828			37.56	-65.6128
		37.58	-66.7419			37.58	-67.3828			37.58	-65.5823
		37.6	-66.7419			37.6	-67.3523			37.6	-65.5823
		37.62	-66.6809			37.62	-67.3218			37.62	-65.5823
		37.64	-66.6809			37.64	-67.2913			37.64	-65.6128
		37.66	-66.6809			37.66	-67.3218			37.66	-65.5212
		37.68	-66.6199			37.68	-67.3218			37.68	-65.5823
		37.7	-66.6199			37.7	-67.2913			37.7	-65.5212
		37.72	-66.6199			37.72	-67.3218			37.72	-65.4602
		37.74	-66.5894			37.74	-67.2913			37.74	-65.4907
		37.76	-66.5894			37.76	-67.2607			37.76	-65.5212
		37.78	-66.5894			37.78	-67.2607			37.78	-65.4907
		37.8	-66.5894			37.8	-67.2302			37.8	-65.4602
		37.82	-66.5588			37.82	-67.2913			37.82	-65.4297
		37.84	-66.5283			37.84	-67.3218			37.84	-65.4297
		37.86	-66.5283			37.86	-67.2302			37.86	-65.3992
		37.88	-66.4978			37.88	-67.2607			37.88	-65.3992
		37.9	-66.4978			37.9	-67.2302			37.9	-65.4602
		37.92	-66.4978			37.92	-67.2607			37.92	-65.3687
		37.94	-66.4978			37.94	-67.2913			37.94	-65.3381
		37.96	-66.4673			37.96	-67.2302			37.96	-65.3992
		37.98	-66.4368			37.98	-67.1997			37.98	-65.3687
		38	-66.4673			38	-67.2607			38	-65.3076
		38.02	-66.4368			38.02	-67.1997			38.02	-65.3687
		38.04	-66.4062			38.04	-67.2302			38.04	-65.2771
		38.06	-66.3452			38.06	-67.2302			38.06	-65.3076
		38.08	-66.4062			38.08	-67.2607			38.08	-65.3076
		38.1	-66.4062			38.1	-67.1997			38.1	-65.2771
		38.12	-66.4062			38.12	-67.1997			38.12	-65.2466
		38.14	-66.3452			38.14	-67.1997			38.14	-65.2161
		38.16	-66.3147			38.16	-67.1997			38.16	-65.2161
		38.18	-66.3147			38.18	-67.1997			38.18	-65.1855
		38.2	-66.3452			38.2	-67.1997			38.2	-65.1245
		38.22	-66.2537			38.22	-67.1997			38.22	-65.155
		38.24	-66.3147			38.24	-67.1387			38.24	-65.1855
		38.26	-66.2537			38.26	-67.1387			38.26	-65.1245
		38.28	-66.2537			38.28	-67.1997			38.28	-65.1245
		38.3	-66.1926			38.3	-67.1997			38.3	-65.1855
		38.32	-66.2231			38.32	-67.1387			38.32	-65.094
		38.34	-66.1926			38.34	-67.1692			38.34	-65.1245
		38.36	-66.1926			38.36	-67.1082			38.36	-65.1245
		38.38	-66.1926			38.38	-67.1082			38.38	-65.0635
		38.4	-66.1316			38.4	-67.1387			38.4	-65.094
		38.42	-66.1316			38.42	-67.1082			38.42	-65.094
		38.44	-66.1316			38.44	-67.0471			38.44	-65.094
		38.46	-66.1011			38.46	-67.0776			38.46	-65.0635
		38.48	-66.0706			38.48	-67.0471			38.48	-65.033
		38.5	-66.1011			38.5	-67.0471			38.5	-65.033
		38.52	-66.04			38.52	-67.0471			38.52	-64.9719
		38.54	-66.0095			38.54	-67.0471			38.54	-64.9719
		38.56	-66.1011			38.56	-67.0166			38.56	-65.0024
		38.58	-66.0706			38.58	-66.9861			38.58	-65.0024
		38.6	-66.04			38.6	-67.0471			38.6	-64.9414
		38.62	-66.0095			38.62	-66.9556			38.62	-64.9719
		38.64	-66.04			38.64	-66.9556			38.64	-65.0024
		38.66	-66.0095			38.66	-66.9861			38.66	-64.9414
		38.68	-65.979			38.68	-66.9556			38.68	-64.9719
		38.7	-65.979			38.7	-66.9556			38.7	-64.9719
		38.72	-65.9485			38.72	-66.925			38.72	-64.9414
		38.74	-65.9485			38.74	-66.9861			38.74	-64.9109
		38.76	-65.918			38.76	-66.9861			38.76	-64.9414
		38.78	-65.918			38.78	-66.925			38.78	-64.9109
		38.8	-65.8875			38.8	-66.925			38.8	-64.8804
		38.82	-65.918			38.82	-66.8945			38.82	-64.8804
		38.84	-65.918			38.84	-66.8945			38.84	-64.8193
		38.86	-65.8875			38.86	-66.8945			38.86	-64.8499
		38.88	-65.8569			38.88	-66.864			38.88	-64.8193
		38.9	-65.8264			38.9	-66.8945			38.9	-64.8193
		38.92	-65.8264			38.92	-66.8335			38.92	-64.8193
		38.94	-65.7654			38.94	-66.8335			38.94	-64.8193
		38.96	-65.8264			38.96	-66.8335			38.96	-64.7888
		38.98	-65.8264			38.98	-66.803			38.98	-64.7583
		39	-65.7349			39	-66.8335			39	-64.6973
		39.02	-65.7654			39.02	-66.8335			39.02	-64.7278
		39.04	-65.7654			39.04	-66.7725			39.04	-64.7583
		39.06	-65.7043			39.06	-66.7725			39.06	-64.7278
		39.08	-65.7349			39.08	-66.7114			39.08	-64.7278
		39.1	-65.7349			39.1	-66.7419			39.1	-64.7278
		39.12	-65.7349			39.12	-66.7114			39.12	-64.6973
		39.14	-65.7043			39.14	-66.7419			39.14	-64.6667
		39.16	-65.6738			39.16	-66.7419			39.16	-64.6667
		39.18	-65.6433			39.18	-66.7419			39.18	-64.6973
		39.2	-65.5823			39.2	-66.6809			39.2	-64.6362
		39.22	-65.6738			39.22	-66.6809			39.22	-64.6362
		39.24	-65.6433			39.24	-66.7114			39.24	-64.6057
		39.26	-65.5823			39.26	-66.7114			39.26	-64.6057
		39.28	-65.5823			39.28	-66.7725			39.28	-64.6362
		39.3	-65.5518			39.3	-66.7419			39.3	-64.5752
		39.32	-65.5518			39.32	-66.7114			39.32	-64.5752
		39.34	-65.5823			39.34	-66.7419			39.34	-64.5752
		39.36	-65.5212			39.36	-66.7419			39.36	-64.6057
		39.38	-65.5518			39.38	-66.7419			39.38	-64.5752
		39.4	-65.5518			39.4	-66.7114			39.4	-64.5142
		39.42	-65.4602			39.42	-66.6809			39.42	-64.5447
		39.44	-65.4907			39.44	-66.6199			39.44	-64.5447
		39.46	-65.5212			39.46	-66.6809			39.46	-64.4836
		39.48	-65.4907			39.48	-66.6504			39.48	-64.5142
		39.5	-65.4297			39.5	-66.6809			39.5	-64.5142
		39.52	-65.4297			39.52	-66.6199			39.52	-64.5142
		39.54	-65.4297			39.54	-66.5894			39.54	-64.4836
		39.56	-65.4297			39.56	-66.6504			39.56	-64.4531
		39.58	-65.3992			39.58	-66.6199			39.58	-64.4836
		39.6	-65.3992			39.6	-66.6504			39.6	-64.4531
		39.62	-65.3992			39.62	-66.6504			39.62	-64.4226
		39.64	-65.3687			39.64	-66.6809			39.64	-64.3616
		39.66	-65.3687			39.66	-66.6504			39.66	-64.4226
		39.68	-65.3687			39.68	-66.6504			39.68	-64.4226
		39.7	-65.3076			39.7	-66.6199			39.7	-64.3616
		39.72	-65.2771			39.72	-66.5588			39.72	-64.3616
		39.74	-65.3076			39.74	-66.5588			39.74	-64.3311
		39.76	-65.3076			39.76	-66.6199			39.76	-64.3311
		39.78	-65.2771			39.78	-66.6199			39.78	-64.3311
		39.8	-65.2466			39.8	-66.5894			39.8	-64.3311
		39.82	-65.1855			39.82	-66.5283			39.82	-64.3005
		39.84	-65.2161			39.84	-66.5894			39.84	-64.3311
		39.86	-65.2466			39.86	-66.5283			39.86	-64.3005
		39.88	-65.1855			39.88	-66.4978			39.88	-64.3005
		39.9	-65.2161			39.9	-66.4978			39.9	-64.3005
		39.92	-65.2161			39.92	-66.5283			39.92	-64.2395
		39.94	-65.155			39.94	-66.4978			39.94	-64.2395
		39.96	-65.2466			39.96	-66.5283			39.96	-64.2395
[truncated: 58,000 more rows]
