# Supplementary material for: SERTM2: a neuroactive player in the world of micropeptides
Source: EMBO Rep. 2025 Mar 19;26(8):2044–76. doi: 10.1038/s44319-025-00404-w (PMC12019361; doi:10.1038/s44319-025-00404-w)
Supplement: Supplementary file 6 — Source data Fig. 4 [file 44319_2025_404_MOESM6_ESM.zip › Source data Figure 4/4C/Numerical data Fig. 4C.xlsx]

## Sheet: Foglio1
Fig. 4C	WT	Y	St. error	X	lncMN3 KO	Y	St. error	X	lncMN3 Δorf	Y	St. error	X		Fit	WT	Parameters	X	Y	lncMN3 KO	Parameters	X	Y	lncMN3 Δorf	Parameters	X	Y
		0	0	0		0	0	0		0	0	0				11.1824	0	0		5.94686	0	0		5.9469	0	0
		0.222222	0.146986	2		0	0	2		1	0	2				0.0185457	0.234375	0.0485006		0.0159483	0.234375	0.0221872		0.0129157	0.234375	0.0179747
		0.5	0.5	3				3		0	0	3					0.46875	0.0967908			0.46875	0.0442915			0.46875	0.035895
		0.111111	0.111111	4		0	0	4		1	0	4					0.703125	0.144872			0.703125	0.0663134			0.703125	0.0537612
		0	0	5		0.111111	0.111111	5		0	0	\					0.9375	0.192744			0.9375	0.0882532			0.9375	0.0715734
		0.818182	0.325246	6		0	0	6		0.5	0.5	6					1.17188	0.240408			1.17188	0.110111			1.17188	0.0893318
		1.22222	0.702728	8		0.5	0.5	8		1	0	8					1.40625	0.287866			1.40625	0.131887			1.40625	0.107036
		2.5	0.5	9				9		0	0	9					1.64062	0.335118			1.64062	0.153583			1.64062	0.124688
		0.454545	0.170653	10		0.727273	0.359062	10		0.222222	0.12924	10					1.875	0.382165			1.875	0.175197			1.875	0.142285
		1.81818	0.536287	12		0.5	0.5	12		1.5	0.5	12					2.10938	0.429008			2.10938	0.19673			2.10938	0.15983
		2.33333	0.645497	14		1.5	0.5	14		1	0	14					2.34375	0.475648			2.34375	0.218183			2.34375	0.177322
		2.11111	0.633431	15		1.22222	0.662021	15		0.555556	0.444444	15					2.57812	0.522086			2.57812	0.239556			2.57812	0.19476
		2	0.745356	16		1	0	16		1	0	16					2.8125	0.568322			2.8125	0.26085			2.8125	0.212146
		2.81818	0.711186	18		1	0	18		1.5	0.5	18					3.04688	0.614357			3.04688	0.282064			3.04688	0.22948
		2.13043	0.663278	20		1.81818	0.7606	20		0.631579	0.288275	20					3.28125	0.660193			3.28125	0.303199			3.28125	0.246761
		5	0	21				21		2	0	21					3.51562	0.705831			3.51562	0.324255			3.51562	0.26399
		3.44444	1.20313	22		1.5	0.5	22		1	0	22					3.75	0.75127			3.75	0.345232			3.75	0.281167
		4.09091	1.00412	24		2	1	24		1.5	0.5	24					3.98438	0.796512			3.98438	0.366131			3.98438	0.298291
		4.71429	0.892143	25		2.22222	1.01074	25		1.75	0.700765	25					4.21875	0.841558			4.21875	0.386952			4.21875	0.315365
		6	1	27				27		2	0	27					4.45312	0.886408			4.45312	0.407696			4.45312	0.332386
		3.06667	0.726811	30		2.66667	1.1547	30		1.16667	0.315711	30					4.6875	0.931064			4.6875	0.428362			4.6875	0.349356
		6.5	0.5	33				33		2	0	33					4.92188	0.975527			4.92188	0.448951			4.92188	0.366275
		5.85714	0.961858	35		3.11111	1.24102	35		1.66667	0.372678	35					5.15625	1.0198			5.15625	0.469463			5.15625	0.383142
		8	0	36				36				36					5.39062	1.06387			5.39062	0.489899			5.39062	0.399959
		4.28571	0.841431	40		3.11111	1.36874	40		2.05263	0.480458	40					5.625	1.10776			5.625	0.510258			5.625	0.416725
		7.57143	1.78429	45		3.44444	1.4348	45		2.57143	0.719032	45					5.85938	1.15146			5.85938	0.530541			5.85938	0.43344
		6.07692	1.23756	50		3.55556	1.33449	50		3.35294	0.771463	50					6.09375	1.19496			6.09375	0.550749			6.09375	0.450105
		7.85714	1.84428	55		2.88889	1.40875	55		3	1.11803	55					6.32812	1.23828			6.32812	0.570882			6.32812	0.466719
		5.78571	1.12014	60		3.22222	1.36196	60		4.27778	0.966111	60					6.5625	1.28141			6.5625	0.590939			6.5625	0.483283
																	6.79688	1.32435			6.79688	0.610921			6.79688	0.499797
																	7.03125	1.36711			7.03125	0.630829			7.03125	0.516261
																	7.26562	1.40968			7.26562	0.650663			7.26562	0.532675
																	7.5	1.45207			7.5	0.670422			7.5	0.54904
																	7.73438	1.49427			7.73438	0.690108			7.73438	0.565355
																	7.96875	1.53629			7.96875	0.709721			7.96875	0.581621
																	8.20312	1.57813			8.20312	0.72926			8.20312	0.597838
																	8.4375	1.61978			8.4375	0.748726			8.4375	0.614005
																	8.67188	1.66126			8.67188	0.76812			8.67188	0.630124
																	8.90625	1.70255			8.90625	0.787441			8.90625	0.646194
																	9.14062	1.74367			9.14062	0.806691			9.14062	0.662216
																	9.375	1.78461			9.375	0.825868			9.375	0.678189
																	9.60938	1.82537			9.60938	0.844974			9.60938	0.694114
																	9.84375	1.86595			9.84375	0.864009			9.84375	0.70999
																	10.0781	1.90636			10.0781	0.882972			10.0781	0.725819
																	10.3125	1.94659			10.3125	0.901865			10.3125	0.7416
																	10.5469	1.98665			10.5469	0.920688			10.5469	0.757333
																	10.7812	2.02653			10.7812	0.93944			10.7812	0.773019
																	11.0156	2.06624			11.0156	0.958122			11.0156	0.788657
																	11.25	2.10578			11.25	0.976734			11.25	0.804248
																	11.4844	2.14515			11.4844	0.995277			11.4844	0.819792
																	11.7188	2.18435			11.7188	1.01375			11.7188	0.835289
																	11.9531	2.22337			11.9531	1.03216			11.9531	0.850739
																	12.1875	2.26223			12.1875	1.05049			12.1875	0.866142
																	12.4219	2.30092			12.4219	1.06876			12.4219	0.881499
																	12.6562	2.33944			12.6562	1.08696			12.6562	0.896809
																	12.8906	2.37779			12.8906	1.10509			12.8906	0.912073
																	13.125	2.41598			13.125	1.12316			13.125	0.927291
																	13.3594	2.454			13.3594	1.14115			13.3594	0.942463
																	13.5938	2.49186			13.5938	1.15908			13.5938	0.957589
																	13.8281	2.52955			13.8281	1.17695			13.8281	0.972669
																	14.0625	2.56708			14.0625	1.19474			14.0625	0.987704
																	14.2969	2.60445			14.2969	1.21247			14.2969	1.00269
																	14.5312	2.64165			14.5312	1.23013			14.5312	1.01764
																	14.7656	2.6787			14.7656	1.24773			14.7656	1.03254
																	15	2.71558			15	1.26526			15	1.04739
																	15.2344	2.7523			15.2344	1.28273			15.2344	1.0622
																	15.4688	2.78886			15.4688	1.30013			15.4688	1.07696
																	15.7031	2.82527			15.7031	1.31747			15.7031	1.09168
																	15.9375	2.86152			15.9375	1.33474			15.9375	1.10636
																	16.1719	2.8976			16.1719	1.35195			16.1719	1.12099
																	16.4062	2.93354			16.4062	1.36909			16.4062	1.13557
																	16.6406	2.96932			16.6406	1.38617			16.6406	1.15012
																	16.875	3.00494			16.875	1.40319			16.875	1.16462
																	17.1094	3.0404			17.1094	1.42014			17.1094	1.17907
																	17.3438	3.07572			17.3438	1.43703			17.3438	1.19348
																	17.5781	3.11088			17.5781	1.45385			17.5781	1.20785
																	17.8125	3.14589			17.8125	1.47062			17.8125	1.22217
																	18.0469	3.18074			18.0469	1.48732			18.0469	1.23645
																	18.2812	3.21545			18.2812	1.50395			18.2812	1.25069
																	18.5156	3.25			18.5156	1.52053			18.5156	1.26489
																	18.75	3.28441			18.75	1.53704			18.75	1.27904
																	18.9844	3.31866			18.9844	1.5535			18.9844	1.29315
																	19.2188	3.35277			19.2188	1.56989			19.2188	1.30721
																	19.4531	3.38673			19.4531	1.58622			19.4531	1.32124
																	19.6875	3.42054			19.6875	1.60249			19.6875	1.33522
																	19.9219	3.4542			19.9219	1.6187			19.9219	1.34916
																	20.1562	3.48772			20.1562	1.63484			20.1562	1.36305
																	20.3906	3.5211			20.3906	1.65093			20.3906	1.37691
																	20.625	3.55433			20.625	1.66696			20.625	1.39072
																	20.8594	3.58741			20.8594	1.68293			20.8594	1.40449
																	21.0938	3.62035			21.0938	1.69884			21.0938	1.41822
																	21.3281	3.65315			21.3281	1.71468			21.3281	1.43191
																	21.5625	3.68581			21.5625	1.73047			21.5625	1.44556
																	21.7969	3.71832			21.7969	1.7462			21.7969	1.45916
																	22.0312	3.75069			22.0312	1.76188			22.0312	1.47273
																	22.2656	3.78293			22.2656	1.77749			22.2656	1.48625
																	22.5	3.81502			22.5	1.79305			22.5	1.49973
																	22.7344	3.84697			22.7344	1.80854			22.7344	1.51317
																	22.9688	3.87879			22.9688	1.82398			22.9688	1.52657
																	23.2031	3.91047			23.2031	1.83937			23.2031	1.53993
																	23.4375	3.94201			23.4375	1.85469			23.4375	1.55325
																	23.6719	3.97341			23.6719	1.86996			23.6719	1.56653
																	23.9062	4.00468			23.9062	1.88517			23.9062	1.57977
																	24.1406	4.03581			24.1406	1.90032			24.1406	1.59297
																	24.375	4.0668			24.375	1.91542			24.375	1.60613
																	24.6094	4.09767			24.6094	1.93046			24.6094	1.61925
																	24.8438	4.12839			24.8438	1.94545			24.8438	1.63233
																	25.0781	4.15899			25.0781	1.96037			25.0781	1.64538
																	25.3125	4.18945			25.3125	1.97525			25.3125	1.65838
																	25.5469	4.21978			25.5469	1.99006			25.5469	1.67134
																	25.7812	4.24998			25.7812	2.00483			25.7812	1.68426
																	26.0156	4.28005			26.0156	2.01953			26.0156	1.69715
																	26.25	4.30998			26.25	2.03419			26.25	1.70999
																	26.4844	4.33979			26.4844	2.04878			26.4844	1.7228
																	26.7188	4.36947			26.7188	2.06333			26.7188	1.73556
																	26.9531	4.39902			26.9531	2.07782			26.9531	1.74829
																	27.1875	4.42844			27.1875	2.09225			27.1875	1.76098
																	27.4219	4.45773			27.4219	2.10663			27.4219	1.77364
																	27.6562	4.4869			27.6562	2.12096			27.6562	1.78625
																	27.8906	4.51594			27.8906	2.13524			27.8906	1.79883
																	28.125	4.54485			28.125	2.14946			28.125	1.81136
																	28.3594	4.57364			28.3594	2.16362			28.3594	1.82386
																	28.5938	4.6023			28.5938	2.17774			28.5938	1.83633
																	28.8281	4.63084			28.8281	2.1918			28.8281	1.84875
																	29.0625	4.65926			29.0625	2.20581			29.0625	1.86114
																	29.2969	4.68755			29.2969	2.21977			29.2969	1.87349
																	29.5312	4.71572			29.5312	2.23367			29.5312	1.8858
																	29.7656	4.74377			29.7656	2.24753			29.7656	1.89807
																	30	4.77169			30	2.26133			30	1.91031
																	30.2344	4.7995			30.2344	2.27508			30.2344	1.92251
																	30.4688	4.82718			30.4688	2.28878			30.4688	1.93467
																	30.7031	4.85475			30.7031	2.30243			30.7031	1.9468
																	30.9375	4.88219			30.9375	2.31602			30.9375	1.95889
																	31.1719	4.90952			31.1719	2.32957			31.1719	1.97095
																	31.4062	4.93672			31.4062	2.34307			31.4062	1.98296
																	31.6406	4.96381			31.6406	2.35651			31.6406	1.99494
																	31.875	4.99078			31.875	2.36991			31.875	2.00689
																	32.1094	5.01764			32.1094	2.38325			32.1094	2.0188
																	32.3438	5.04438			32.3438	2.39655			32.3438	2.03067
																	32.5781	5.071			32.5781	2.40979			32.5781	2.04251
																	32.8125	5.0975			32.8125	2.42299			32.8125	2.05431
																	33.0469	5.1239			33.0469	2.43614			33.0469	2.06607
																	33.2812	5.15017			33.2812	2.44923			33.2812	2.0778
																	33.5156	5.17634			33.5156	2.46228			33.5156	2.0895
																	33.75	5.20239			33.75	2.47528			33.75	2.10116
																	33.9844	5.22832			33.9844	2.48824			33.9844	2.11278
																	34.2188	5.25415			34.2188	2.50114			34.2188	2.12437
																	34.4531	5.27986			34.4531	2.514			34.4531	2.13592
																	34.6875	5.30546			34.6875	2.5268			34.6875	2.14744
																	34.9219	5.33095			34.9219	2.53956			34.9219	2.15893
																	35.1562	5.35633			35.1562	2.55228			35.1562	2.17038
																	35.3906	5.3816			35.3906	2.56494			35.3906	2.18179
																	35.625	5.40676			35.625	2.57756			35.625	2.19317
																	35.8594	5.43181			35.8594	2.59013			35.8594	2.20452
																	36.0938	5.45675			36.0938	2.60265			36.0938	2.21583
																	36.3281	5.48158			36.3281	2.61513			36.3281	2.22711
																	36.5625	5.50631			36.5625	2.62756			36.5625	2.23835
																	36.7969	5.53093			36.7969	2.63994			36.7969	2.24956
																	37.0312	5.55544			37.0312	2.65228			37.0312	2.26073
																	37.2656	5.57984			37.2656	2.66457			37.2656	2.27188
																	37.5	5.60414			37.5	2.67682			37.5	2.28298
																	37.7344	5.62834			37.7344	2.68902			37.7344	2.29406
																	37.9688	5.65243			37.9688	2.70117			37.9688	2.3051
																	38.2031	5.67641			38.2031	2.71328			38.2031	2.31611
																	38.4375	5.70029			38.4375	2.72535			38.4375	2.32708
																	38.6719	5.72407			38.6719	2.73737			38.6719	2.33802
																	38.9062	5.74774			38.9062	2.74934			38.9062	2.34893
																	39.1406	5.77131			39.1406	2.76127			39.1406	2.3598
																	39.375	5.79478			39.375	2.77316			39.375	2.37065
																	39.6094	5.81815			39.6094	2.785			39.6094	2.38146
																	39.8438	5.84142			39.8438	2.79679			39.8438	2.39223
																	40.0781	5.86458			40.0781	2.80855			40.0781	2.40298
																	40.3125	5.88765			40.3125	2.82025			40.3125	2.41369
																	40.5469	5.91061			40.5469	2.83192			40.5469	2.42437
																	40.7812	5.93347			40.7812	2.84354			40.7812	2.43501
																	41.0156	5.95624			41.0156	2.85512			41.0156	2.44563
																	41.25	5.97891			41.25	2.86665			41.25	2.45621
																	41.4844	6.00148			41.4844	2.87815			41.4844	2.46676
																	41.7188	6.02395			41.7188	2.8896			41.7188	2.47728
																	41.9531	6.04632			41.9531	2.901			41.9531	2.48777
																	42.1875	6.0686			42.1875	2.91237			42.1875	2.49822
																	42.4219	6.09078			42.4219	2.92369			42.4219	2.50865
																	42.6562	6.11286			42.6562	2.93497			42.6562	2.51904
																	42.8906	6.13485			42.8906	2.9462			42.8906	2.5294
																	43.125	6.15674			43.125	2.9574			43.125	2.53973
																	43.3594	6.17854			43.3594	2.96855			43.3594	2.55003
																	43.5938	6.20024			43.5938	2.97966			43.5938	2.56029
																	43.8281	6.22185			43.8281	2.99073			43.8281	2.57053
																	44.0625	6.24336			44.0625	3.00176			44.0625	2.58074
																	44.2969	6.26479			44.2969	3.01275			44.2969	2.59091
																	44.5312	6.28611			44.5312	3.0237			44.5312	2.60105
																	44.7656	6.30735			44.7656	3.0346			44.7656	2.61117
																	45	6.32849			45	3.04547			45	2.62125
																	45.2344	6.34955			45.2344	3.05629			45.2344	2.6313
																	45.4688	6.37051			45.4688	3.06708			45.4688	2.64132
																	45.7031	6.39138			45.7031	3.07782			45.7031	2.65131
																	45.9375	6.41216			45.9375	3.08853			45.9375	2.66127
																	46.1719	6.43285			46.1719	3.09919			46.1719	2.67121
																	46.4062	6.45345			46.4062	3.10982			46.4062	2.68111
																	46.6406	6.47396			46.6406	3.1204			46.6406	2.69098
																	46.875	6.49438			46.875	3.13095			46.875	2.70082
																	47.1094	6.51471			47.1094	3.14145			47.1094	2.71063
																	47.3438	6.53496			47.3438	3.15192			47.3438	2.72041
																	47.5781	6.55511			47.5781	3.16235			47.5781	2.73016
																	47.8125	6.57518			47.8125	3.17273			47.8125	2.73989
																	48.0469	6.59517			48.0469	3.18308			48.0469	2.74958
																	48.2812	6.61506			48.2812	3.1934			48.2812	2.75924
																	48.5156	6.63487			48.5156	3.20367			48.5156	2.76888
																	48.75	6.6546			48.75	3.2139			48.75	2.77848
																	48.9844	6.67423			48.9844	3.2241			48.9844	2.78806
																	49.2188	6.69379			49.2188	3.23426			49.2188	2.79761
																	49.4531	6.71325			49.4531	3.24438			49.4531	2.80713
																	49.6875	6.73264			49.6875	3.25446			49.6875	2.81662
																	49.9219	6.75194			49.9219	3.26451			49.9219	2.82608
																	50.1562	6.77115			50.1562	3.27451			50.1562	2.83551
																	50.3906	6.79029			50.3906	3.28448			50.3906	2.84492
																	50.625	6.80934			50.625	3.29442			50.625	2.85429
																	50.8594	6.8283			50.8594	3.30431			50.8594	2.86364
																	51.0938	6.84719			51.0938	3.31417			51.0938	2.87296
																	51.3281	6.86599			51.3281	3.32399			51.3281	2.88225
																	51.5625	6.88471			51.5625	3.33378			51.5625	2.89151
																	51.7969	6.90335			51.7969	3.34353			51.7969	2.90075
																	52.0312	6.92191			52.0312	3.35324			52.0312	2.90995
																	52.2656	6.94039			52.2656	3.36292			52.2656	2.91913
																	52.5	6.95879			52.5	3.37256			52.5	2.92829
																	52.7344	6.97711			52.7344	3.38216			52.7344	2.93741
																	52.9688	6.99535			52.9688	3.39173			52.9688	2.94651
																	53.2031	7.01351			53.2031	3.40127			53.2031	2.95557
																	53.4375	7.03159			53.4375	3.41076			53.4375	2.96462
																	53.6719	7.04959			53.6719	3.42022			53.6719	2.97363
																	53.9062	7.06752			53.9062	3.42965			53.9062	2.98262
																	54.1406	7.08536			54.1406	3.43904			54.1406	2.99158
																	54.375	7.10313			54.375	3.4484			54.375	3.00051
																	54.6094	7.12082			54.6094	3.45772			54.6094	3.00941
																	54.8438	7.13844			54.8438	3.46701			54.8438	3.01829
																	55.0781	7.15598			55.0781	3.47626			55.0781	3.02714
																	55.3125	7.17344			55.3125	3.48548			55.3125	3.03597
																	55.5469	7.19083			55.5469	3.49466			55.5469	3.04477
																	55.7812	7.20814			55.7812	3.50381			55.7812	3.05354
																	56.0156	7.22538			56.0156	3.51292			56.0156	3.06229
																	56.25	7.24254			56.25	3.522			56.25	3.071
																	56.4844	7.25963			56.4844	3.53105			56.4844	3.0797
																	56.7188	7.27665			56.7188	3.54006			56.7188	3.08836
																	56.9531	7.29359			56.9531	3.54904			56.9531	3.097
																	57.1875	7.31045			57.1875	3.55799			57.1875	3.10562
																	57.4219	7.32725			57.4219	3.5669			57.4219	3.1142
																	57.6562	7.34397			57.6562	3.57578			57.6562	3.12277
																	57.8906	7.36061			57.8906	3.58463			57.8906	3.1313
																	58.125	7.37719			58.125	3.59344			58.125	3.13981
																	58.3594	7.39369			58.3594	3.60222			58.3594	3.1483
																	58.5938	7.41013			58.5938	3.61097			58.5938	3.15676
																	58.8281	7.42649			58.8281	3.61968			58.8281	3.16519
																	59.0625	7.44278			59.0625	3.62837			59.0625	3.1736
																	59.2969	7.459			59.2969	3.63702			59.2969	3.18198
																	59.5312	7.47515			59.5312	3.64564			59.5312	3.19034
																	59.7656	7.49123			59.7656	3.65422			59.7656	3.19867
																	60	7.50724			60	3.66277			60	3.20698
