# Supplementary material for: SERTM2: a neuroactive player in the world of micropeptides
Source: EMBO Rep. 2025 Mar 19;26(8):2044–76. doi: 10.1038/s44319-025-00404-w (PMC12019361; doi:10.1038/s44319-025-00404-w)
Supplement: Supplementary file 6 — Source data Fig. 4 [file 44319_2025_404_MOESM6_ESM.zip › Source data Figure 4/4D/Numerical data Fig. 4D.xlsx]

## Sheet: Foglio1
Fig. 4D		WT	lncMN3 KO	lncMN3 Δorf			WT	lncMN3 KO	lncMN3 Δorf			WT	lncMN3 KO	lncMN3 Δorf
Resting potential	DiV 7	-60		-56		DiV 14			-60		DiV 21	-60		-58
		-60	-40				-62	-42				-60	-55	-60
			-50				-55	-65	-45			-65	-60	-55
		-55	-50	-48				-60	-55			-55	-60	-60
		-50	-55	-46			-65		-48			-60	-60
		-50	-45	-48			-65	-45					-50	-55
		-58	-43	-45			-50	-60	-55			-60	-45
		-50	-46	-45			-60	-50	-50			-60	-50	-55
		-55		-55			-60	-50	-55					-55
			-55	-55			-60	-45	-50			-60	-50
		-62	-45	-50			-60	-60	-50			-70
		-62	-40	-47			-65	-65	-60			-62
		-55	-46	-40			-65	-60	-55			-65
		-62	-50	-50			-65	-60	-50
		-60	-50	-50			-60	-60	-50
		-63		-40			-65	-40
		-60		-50			-60	-50
		-60		-50				-40
		-65		-40				-60
		-58		-42				-40
		-55		-45
		-60		-45
		-55
		-60
		-55
		-55
