# Supplementary material for: SERTM2: a neuroactive player in the world of micropeptides
Source: EMBO Rep. 2025 Mar 19;26(8):2044–76. doi: 10.1038/s44319-025-00404-w (PMC12019361; doi:10.1038/s44319-025-00404-w)
Supplement: Supplementary file 6 — Source data Fig. 4 [file 44319_2025_404_MOESM6_ESM.zip › Source data Figure 4/4F/Numerical data Fig. 4F.xlsx]

## Sheet: Foglio1
Fig. 4F		WT	lncMN3 KO	lncMN3 Δorf			WT	lncMN3 KO	lncMN3 Δorf			WT	lncMN3 KO	lncMN3 Δorf
Aps Amplitude	DiV 7	52.6	18.2	58.9		DiV 14		60.1			DiV 21	76.4	70.4	67.9
		74.4	18					34.4				72.3
			36.4	59.5			65.1		52.9			61	58.7	72.9
		48.1	32.5	40.3			58.1	66.1	74.2			57.5	65.5	71.5
		58.9	55.3	45.9			53	51.4	58.4			72.5		85.4
		53	21.8	55.2			68.9	37.8	71.4				61.3	73.7
		56.1	39.4	47.5			60.7	49	81.4				54
		46.33		51.1			54.7	54.5	73.3			70	80.7	72.4
		64	51.3	54.8			71.6	64.9	75.9			82.1	43.6	78.4
		53.9		59			69.8		67.7			82.8	48.6
		68.8	29.7	54.7			65.9	62.8	48.1			69.4
		54.2	44.9	53.4			52.8	61.3	71.7			75.5
		48.3	45.3	35.8			71.7	63.9	64.4			73.1
		66	39.7	43.4			71.5	61.7	62.1
		66.7	39.2	54.3			65.8	67.8	76.3
		62.6		34.1			75.6	61.7
		74.5					65.8	75.3
		52.8		59.3				41.7
				45.5				67.4
		61.6		39.2				45.7
		55.7		34.4
		52.3		56.4
		52.8
		49.1
		54.5
		57.4
