# Supplementary material for: SERTM2: a neuroactive player in the world of micropeptides
Source: EMBO Rep. 2025 Mar 19;26(8):2044–76. doi: 10.1038/s44319-025-00404-w (PMC12019361; doi:10.1038/s44319-025-00404-w)
Supplement: Supplementary file 6 — Source data Fig. 4 [file 44319_2025_404_MOESM6_ESM.zip › Source data Figure 4/4H/Numerical data Fig. 4H.xlsx]

## Sheet: Foglio1
Fig. 4H		WT	lncMN3 KO	lncMN3 Δorf			WT	lncMN3 KO	lncMN3 Δorf			WT	lncMN3 KO	lncMN3 Δorf
Aps duration	DiV 7	7.5	9.6			DiV 14		9	4		DiV 21	5.1	3.9	3.5
		2.5	5.5	7.1			3.5	4.7	5			4	3.6	3.7
		8.6	7	3.2			4.8	3.75	4.6			4.9	2.8	4.1
		3.5	6.5	6.5			4.2		3.4			4	7
		2.6	5.1	4			4.5	4.5	3.8			4.1		3.2
		4.7	7.6	3.8			4.1	5.7					6.6	3.8
		3.3	6	4.9			5.7	4.2	3.9				7.1	3.8
				4.6			6.2	3.7	3.6			5.7	3.5	3
		3.8	5.8	3			4	5.2	4.4			3.7	6.7
		4.1	6.18	3.6			4.5					3.2
		4.1	21.4	3.2				5.4	6.8			3.5
		3.2		3.7			5.4	3.5	5.2			4.4
		4	5.7	7.7			4.1	9.8	5.3			3.7
		4.4	9.7	10.1			4.2	3.7	4.4
		4.9	5.8	6.3			4.9	3.5	3.6
		4.1		11.4			5.2	4.9
		2.7		5.9			6.5	4.3
		4.1		5.9				3.6
				12.3				3.7
		3.9		8.5				6.7
		4.4		10.9
		5
		5.5
		5.1
		3.9
		7.3
