# Supplementary material for: SERTM2: a neuroactive player in the world of micropeptides
Source: EMBO Rep. 2025 Mar 19;26(8):2044–76. doi: 10.1038/s44319-025-00404-w (PMC12019361; doi:10.1038/s44319-025-00404-w)
Supplement: Supplementary file 6 — Source data Fig. 4 [file 44319_2025_404_MOESM6_ESM.zip › Source data Figure 4/4I/Numerical data Fig. 4I.xlsx]

## Sheet: Foglio1
Fig. 4I		WT	lncMN3 KO	lncMN3 Δorf			WT	lncMN3 KO	lncMN3 Δorf			WT	lncMN3 KO	lncMN3 Δorf
Aps Afterhyperpolarization	DiV 7	-22.4		-25.9		DiV 14	-12.2				DiV 21	-12.3	-13
			-13	-16.9				-11.2	-18.5			-20.4	-12.2	-13.5
		-12.1	-11.7	-17.2			-8.3	-3.8	-21.2			-5.4	-22.8	-11.3
		-20.9	-19.3	-20.4			-11	-17.8	-9.2			-10.3	-12.7	-20.6
		-19.7	-18.2	-18.5			-25	-1.4				-5.3	-13.2	-19.4
		-16	-16.3	-13				-20.3	-16			-14.4		-13
		-19.7	-20	-22.7			-15	-24.4	-5.5			-8.3	-17.7
		-13.2	-10.3	-17.3			-19.3	-29.3	-18.1			-1.2	-15.7	-16.6
		-17.9	-17	-10.3			-18	-16.1	-9.6			-5.7	-15	-13.5
		-21.2		-22.3			-14	-13.9	-12.3
		-21	-17.1	-12			-1.8	-16	-15.9			-20
		-15.4	-9.9	-18			-18	-5.4	-13			-8.3
		-22.8	-17.4	-14			-7.6	-14	-14
		-20.5	-13.8				-4	-27	-17.1
		-21.2	-20.4	-21.2			-20.6	-3.3	-11
		-20.6		-26.5			-11.3	-19.9
		-20.5					-21	-15
		-23.1		-20
		-21.9		-19.6				-6
		-20.9		-26				-11.2
				-20.5
		-18		-19.5
		-19.9
		-20.3
		-12
		-22.3
