# Supplementary material for: SERTM2: a neuroactive player in the world of micropeptides
Source: EMBO Rep. 2025 Mar 19;26(8):2044–76. doi: 10.1038/s44319-025-00404-w (PMC12019361; doi:10.1038/s44319-025-00404-w)
Supplement: Supplementary file 6 — Source data Fig. 4 [file 44319_2025_404_MOESM6_ESM.zip › Source data Figure 4/4G/Numerical data Fig. 4G.xlsx]

## Sheet: Foglio1
Fig. 4G		WT	lncMN3 KO	lncMN3 Δorf			WT	lncMN3 KO	lncMN3 Δorf			WT	lncMN3 KO	lncMN3 Δorf
Aps time to peak	DiV 7	2.5	3.5			DiV 14		1.6	1.2		DiV 21	1.3	1.6	1.2
			2.9	3.8			1.1	2.1				1.3
		3.4	3.9	1.2			1.3	1.1	2.2			1.2	1.2	1.4
		1.5	3.6	2.8			1.2		1			1.2	2.3	1.1
		1	2.8	1.5			1.5	1.4	1.1			1.2		1.2
		1.9	3.2	1.4			1	2.4	1				3.1	1.3
		1.4	2.6	2.1			2	1.7	1				2.4	1.1
			5.74	2.3			1.6	1.3	1.1			1.2	1.1
		1.9	1.9	1.2			1	1.3				1.1	2.4	1.4
		1.7		1.2			1.2		1			1.1	1.4
		1.4		1.2				1.4	2.5			1.4
		1.2	1.7	1.5			2.1	1.1	1.4			1.4
		1.7	2.16	4			0.9	2	1.7			1.6
		1.9	3.8	5			1	1.3	1.5
		2	3	2.6			1.6	1.1	1.2
		1.6		5.3			1.3	1.9
		1.2		2.2			2.4	1.4
		1.5		2.3				1.7
		0.9						1
		1.6		4.3				2.6
		1.4		4.9
		1.8		6.7
		2.6
		2.1
		1.2
		3.2
