# Supplementary material for: SERTM2: a neuroactive player in the world of micropeptides
Source: EMBO Rep. 2025 Mar 19;26(8):2044–76. doi: 10.1038/s44319-025-00404-w (PMC12019361; doi:10.1038/s44319-025-00404-w)
Supplement: Supplementary file 7 — Source data Fig. 5 [file 44319_2025_404_MOESM7_ESM.zip]

Archive with 10 entries (7 files):
- Source data Figure 5/5 E_F/
- Source data Figure 5/5 E_F/DAPI.tif
- Source data Figure 5/5 E_F/FLAG-mSERTM2.tif
- Source data Figure 5/5 E_F/README.docx
- Source data Figure 5/5 E_F/Task1.tif
- Source data Figure 5/5 E_F/Thumbs.db
- Source data Figure 5/5C/
- Source data Figure 5/5C/5C.tif
- Source data Figure 5/5D/
- Source data Figure 5/5D/5D.tif
