# Supplementary material for: SERTM2: a neuroactive player in the world of micropeptides
Source: EMBO Rep. 2025 Mar 19;26(8):2044–76. doi: 10.1038/s44319-025-00404-w (PMC12019361; doi:10.1038/s44319-025-00404-w)
Supplement: Supplementary file 8 — Source data Fig. 6 [file 44319_2025_404_MOESM8_ESM.zip]

Archive with 24 entries (18 files):
- Source data Figure 6/
- __MACOSX/._Source data Figure 6
- Source data Figure 6/6A/
- __MACOSX/Source data Figure 6/._6A
- Source data Figure 6/.DS_Store
- __MACOSX/Source data Figure 6/._.DS_Store
- Source data Figure 6/6B/
- __MACOSX/Source data Figure 6/._6B
- Source data Figure 6/6E/
- __MACOSX/Source data Figure 6/._6E
- Source data Figure 6/6D/
- __MACOSX/Source data Figure 6/._6D
- Source data Figure 6/6C/
- __MACOSX/Source data Figure 6/._6C
- Source data Figure 6/6A/6A Numerical data-RT-qPCR rel.Expression.xlsx
- __MACOSX/Source data Figure 6/6A/._6A Numerical data-RT-qPCR rel.Expression.xlsx
- Source data Figure 6/6B/6B.tif
- __MACOSX/Source data Figure 6/6B/._6B.tif
- Source data Figure 6/6E/6E Numerical data-RT-qPCR rel. Expression.xlsx
- __MACOSX/Source data Figure 6/6E/._6E Numerical data-RT-qPCR rel. Expression.xlsx
- Source data Figure 6/6D/6D Numerical data-RT-qPCR rel. Expression.xlsx
- __MACOSX/Source data Figure 6/6D/._6D Numerical data-RT-qPCR rel. Expression.xlsx
- Source data Figure 6/6C/6C.tif
- __MACOSX/Source data Figure 6/6C/._6C.tif
