# Supplementary material for: SERTM2: a neuroactive player in the world of micropeptides
Source: EMBO Rep. 2025 Mar 19;26(8):2044–76. doi: 10.1038/s44319-025-00404-w (PMC12019361; doi:10.1038/s44319-025-00404-w)
Supplement: Supplementary file 8 — Source data Fig. 6 [file 44319_2025_404_MOESM8_ESM.zip › Source data Figure 6/6A/6A Numerical data-RT-qPCR rel.Expression.xlsx]

## Sheet: Foglio1
			WT	KO
			0.565341	0.924823
			0.798396	0.967022
			1.11282	0.684278
			1
			1.19501
			0.850644
