# Supplementary material for: SERTM2: a neuroactive player in the world of micropeptides
Source: EMBO Rep. 2025 Mar 19;26(8):2044–76. doi: 10.1038/s44319-025-00404-w (PMC12019361; doi:10.1038/s44319-025-00404-w)
Supplement: Supplementary file 8 — Source data Fig. 6 [file 44319_2025_404_MOESM8_ESM.zip › Source data Figure 6/6E/6E Numerical data-RT-qPCR rel. Expression.xlsx]

## Sheet: Foglio1
					V run
					n of shocks
				WT (M)	HEM (M)	WT (F)	HOMO (F)
				28	60	22	38
				31	62	19	44
				29	68	21	41
				28	58	22	45
				27	71	24	42
				33	72	23	45
				27	66	18	40
				27	73	20	44
				25	68	31	46
				28	75
					55
					47
