# Supplementary material for: SERTM2: a neuroactive player in the world of micropeptides
Source: EMBO Rep. 2025 Mar 19;26(8):2044–76. doi: 10.1038/s44319-025-00404-w (PMC12019361; doi:10.1038/s44319-025-00404-w)
Supplement: Supplementary file 8 — Source data Fig. 6 [file 44319_2025_404_MOESM8_ESM.zip › Source data Figure 6/6D/6D Numerical data-RT-qPCR rel. Expression.xlsx]

## Sheet: Foglio1
	MALE 3 M	WT 1	WT 2	WT 3	WT 4	WT 5	WT 6	WT 7	WT 8	WT 9	WT 10
	I	10	11	7	9	10	11	10	7	5	8
	II	8	10	9	5	11	13	12	8	7	10
	III	13	14	15	14	14	18	13	12	14	16
	IV	18	16	17	19	15	21	18	18	18	20
	V	28	31	29	28	27	33	27	27	25	28
	MALE 3M	HEM 1	HEM 2	HEM 3	HEM 4	HEM 5	HEM 6	HEM 7	HEM 8	HEM 9	HEM 10	HEM 11	HEM 12
	I	12	11	15	16	11	10	15	16	18	13	10	11
	II	11	17	16	14	18	12	15	15	16	19	12	10
	III	25	28	26	22	24	26	22	24	24	30	23	22
	IV	41	38	45	35	44	45	37	44	40	47	36	35
	V	60	62	68	58	71	72	66	73	68	75	55	47
	FEMALE 3M	WT 1	WT 2	WT 3	WT 4	WT 5	WT 6	WT 7	WT 8	WT 9
	I	6	7	8	6	8	6	5	6	7
	II	5	6	9	7	8	7	7	5	9
	III	11	10	12	13	15	14	11	13	16
	IV	11	16	18	18	17	18	15	17	18
	V	22	19	21	22	24	23	18	20	31
	FEMALE 3M	HOMO 1	HOMO 2	HOMO 3	HOMO 4	HOMO 5	HOMO 6	HOMO 7	HOMO 8	HOMO 9
	I	16	17	14	12	15	16	18	15	15
	II	12	15	13	15	13	15	19	18	16
	III	17	18	15	20	19	21	21	19	18
	IV	24	22	20	26	24	27	26	24	25
	V	38	44	41	45	42	45	40	44	46
